# Supplementary material for: Synchronization and cyclicality of social spending in economic crises
Source: Empirica (Dordr). 2022 Aug 6;49(4):1153–87. doi: 10.1007/s10663-022-09545-w (PMC9362061; doi:10.1007/s10663-022-09545-w)
Supplement: Supplementary file 1 — Supplementary file1 (CSV 15 kb) [file 10663_2022_9545_MOESM1_ESM.csv]

Austria	Belgium	Denmark	Finland	France	Germany	Greece	Iceland	Ireland	Italy	Luxembourg	Netherlands	Norway	Portugal	Spain	Sweden	Switzerland	United Kingdom	Czech Republic	Estonia	Hungary	Latvia	Poland	Slovak Republic	Slovenia	Turkey	Canada	United States	Chile	Mexico	Australia	New Zealand	Japan	Korea	Israel
-1.28018505	-1.145328576	-1.056346806	-0.369835313	-0.668444307	-0.778940222	-0.934146495	0.168261285	-0.417316647	-0.318170513	-0.976401732	-1.781393235	-0.503532039	-0.402205433	-1.134419927	-0.59885074	-0.029321538	-1.258536375	%nan	%nan	%nan	%nan	%nan	%nan	%nan	-0.115256727	0.299406342	-0.096217889	%nan	1.464717212	0.024395885	1.169481315	0.607787795	-0.081863662	%nan
-0.022254024	-0.64760066	1.091924264	0.150397824	0.170173707	-1.135866532	-0.757075926	-0.486971222	-0.61956158	-0.468494695	-0.41406921	-1.903989954	-1.213996881	-0.178411007	-0.510726783	-0.207109484	-1.45127931	0.106725234	%nan	%nan	%nan	%nan	%nan	%nan	%nan	-0.427897539	-2.952252424	-2.360828903	%nan	-1.352129099	-3.3779709	-0.510978737	0.236150215	0.195109299	%nan
0.613368914	-0.806472225	0.567801095	0.148666588	-0.544339262	-0.006693241	-0.73153314	-1.707446896	-1.128035212	-0.138241691	0.133721985	-0.028006414	0.705077762	-0.808245956	-0.260328042	0.095212719	-0.278908801	1.028890303	%nan	%nan	%nan	%nan	%nan	%nan	%nan	-0.098032647	-0.0098692	0.950818914	%nan	-2.480089831	1.025631784	0.316502188	0.334365583	1.434237638	%nan
-1.032301154	0.37418161	1.312355819	0.197744312	-0.350177122	0.68783401	0.080144492	0.165283086	-0.053917683	0.728739219	1.024076582	0.516243045	1.742356251	-1.297523237	-0.227357853	1.117777252	0.8327372	0.095621581	%nan	%nan	%nan	%nan	%nan	%nan	%nan	0.303913804	1.571300408	2.228353306	%nan	-0.00632035	1.439018199	0.985102568	0.764166059	0.819804705	%nan
0.249758696	-0.081418598	1.186269056	0.335239052	-0.297823535	0.364548562	0.234311054	0.001347285	-0.262182644	0.548224368	0.036396828	0.217225055	1.486351026	0.137200053	0.016573302	0.163079356	1.120205254	0.918190175	%nan	%nan	%nan	%nan	%nan	%nan	%nan	-0.267877301	1.033376876	0.767715782	%nan	-0.235750317	0.61486907	-0.066053954	1.081483949	0.217625307	%nan
0.136232082	0.013304951	1.565922044	0.112577733	0.132242712	0.20656254	-0.256185002	0.835985753	-1.009052483	0.584025777	1.952825627	0.277070041	0.728741773	0.589339125	0.434238176	0.364170053	0.139650605	0.449894496	%nan	%nan	%nan	%nan	%nan	%nan	%nan	0.417605752	-0.221060734	0.401723927	%nan	-2.244828674	-0.373913395	0.430711278	0.327662794	1.076298397	%nan
-0.366610988	0.229118695	-0.685574796	0.385366601	0.247562408	-0.260005381	-0.978195176	1.338193414	0.170729127	0.719911437	0.224877887	-0.256310955	-0.49536631	1.278142328	1.405002241	0.617688033	-0.043622663	1.433013752	%nan	%nan	%nan	%nan	%nan	%nan	%nan	1.119444112	0.537328903	0.384927444	0.344382893	-0.478156102	1.48945393	-2.746108196	0.933355117	1.380627741	%nan
0.618690463	1.414036695	-0.779636306	0.88919415	1.501246872	0.684052578	0.682413696	-1.188861563	0.382637317	1.117071005	1.422396314	0.570436219	-1.549969226	1.615703346	1.23130534	0.206453684	0.745436506	1.634303651	%nan	%nan	%nan	%nan	%nan	%nan	%nan	-0.57765864	0.703908031	0.740691319	0.595563118	-0.659568651	0.27913811	0.171484427	1.814012339	1.2464977	%nan
0.760686499	0.724324387	-0.443780676	0.829632964	1.266498989	0.670764713	0.51896682	-0.96009553	0.577236253	0.773477581	1.747904266	1.135933109	-0.83318318	1.337237769	1.132981586	0.146998039	1.269416121	0.174171825	%nan	%nan	%nan	%nan	%nan	%nan	%nan	-1.033480277	-0.534582413	0.466353343	1.676168494	0.242655859	0.273429313	-0.574374977	1.031019423	0.034454903	%nan
0.830620625	0.589262876	-0.093895329	-0.570813289	0.445471701	1.280801601	-0.484103311	-0.602361794	1.048844891	0.185474425	0.46962127	0.955046411	-0.32780844	0.649308654	0.719311082	-0.763347545	0.791282017	-0.666895535	%nan	%nan	%nan	%nan	%nan	%nan	%nan	1.072251926	-1.441898935	-0.496314096	-0.613599825	0.508472889	-2.514073619	-0.73237756	1.065350495	0.732137232	%nan
0.230380225	-0.184017491	-0.191566827	-2.773695326	-0.651511921	1.262425307	0.263870344	-1.128434018	-0.583234849	-0.009251506	1.32567339	-0.058536534	0.16908644	0.739547006	0.192947576	-1.598171365	-1.57125709	-1.546817641	-3.566137144	%nan	%nan	%nan	-4.059461648	%nan	%nan	-0.860423609	-2.437823723	-1.606740594	0.770167508	0.307731889	-1.420559201	-2.857487717	0.413725034	0.864158905	%nan
-0.536612309	-0.367676748	0.055140814	-1.908895096	-0.310117606	-0.317285645	-0.311954097	-2.046657821	-0.31659524	-0.280789533	-0.599897211	-0.429956263	0.379249718	-0.289813732	-0.515435391	-1.564657175	-0.969210783	-0.819579641	-0.629802159	%nan	-1.851731591	%nan	-0.458608451	%nan	%nan	0.342284354	-0.929329696	0.209292076	2.186025667	0.162551042	0.934796914	-0.456228133	-0.682590788	-0.196311025	%nan
-1.22581655	-1.756562808	-0.911092132	-1.035915623	-1.620623536	-1.786896083	-0.859366995	-0.623796263	-0.398342621	-1.012447581	0.068457361	-0.651533814	-0.008473928	-1.278632699	-1.353433118	-1.987677221	-0.882038292	0.182216347	-0.490087877	%nan	-0.899252847	%nan	-0.007015736	-0.743424584	%nan	0.820114602	-0.036859933	-0.174981392	0.464881157	0.160298534	0.851946385	1.579936598	-1.247801921	-0.019304313	%nan
0.015316222	0.629338531	1.673726388	0.455012917	0.213804095	0.178047232	0.088594437	0.076040527	0.343825291	0.281768291	-0.048597691	0.343835824	1.10499088	-0.410871486	0.123707628	0.771026241	-0.193949422	0.777421859	0.262115173	-0.651944294	0.38133578	%nan	0.556173819	0.589221534	%nan	-2.431552615	0.832289433	0.505454871	0.044540654	0.584851202	0.667247941	0.998736481	-0.517334819	0.576261714	%nan
0.28169421	0.218094872	0.509020358	0.553145948	0.063832231	-0.170546776	0.161539778	-0.82310885	1.174514378	0.596863247	0.53894271	0.474182582	0.696566598	0.545116836	0.295641013	0.828421112	-0.662937353	0.781048624	1.118321676	0.356390714	-0.496334989	%nan	1.139103916	0.51108558	%nan	0.642606152	0.00519219	-0.128688806	1.687541152	-2.905981467	0.634036383	0.661865089	0.187440676	0.66700156	%nan
0.122998114	-0.213461831	0.372979412	0.401428345	-0.351912095	-0.651586701	0.307846858	0.483014517	0.715721933	-0.085183953	-0.67877621	0.764496385	1.130089701	0.290896212	0.144411821	-0.130367218	-0.463173626	0.178752751	0.646906435	0.42246898	-0.726914639	-0.276907117	0.838244	0.830743575	0.2923033	0.607601706	-0.510289893	0.410424818	0.74448883	1.157096775	0.770254146	0.194070731	0.356229883	0.187103796	0.825566909
-0.00105851	0.927089433	0.633143559	1.203529159	0.218595441	-0.035500246	0.696188846	1.029219795	1.168346821	0.135460811	0.531918262	1.101885388	1.234122392	0.537316131	0.568144872	0.542183708	0.543507458	0.961480697	-0.600126484	1.424615815	0.476639373	0.798019445	0.988160545	0.621269506	0.822126782	0.733927922	0.781849535	0.733000424	0.756051611	1.203690753	1.191283786	0.182911331	-0.523424703	-0.233827904	-0.116870094
0.785710136	-0.012565195	0.176861108	0.963850427	0.936322732	0.103113763	0.535317034	0.946345274	0.709429361	0.053628352	0.633586039	1.177747113	-0.111230655	0.624638648	0.825766875	1.135343594	0.860685573	0.526273351	-0.537869829	0.103276523	0.802662009	0.389635785	0.356165409	-0.005255023	0.303185818	-0.278498739	0.675037167	0.73095515	-0.289283253	0.733066314	1.394939307	-0.441440882	-1.505303254	-3.263790583	-0.011957351
0.726551958	0.853178704	0.530759394	0.673994432	0.757717656	0.080922352	0.375188148	0.041481379	1.229439659	0.034990485	1.256802303	1.421190686	-0.476354845	0.347109795	0.909264882	1.25928732	0.088842715	0.431114547	-0.070865283	-0.738895185	0.452349819	-0.287343732	0.371504595	-1.346136874	0.793944419	-1.866323866	1.282524755	0.8562899	-1.950359767	0.038801272	0.716861112	1.327245103	-1.08250627	1.174124831	-0.397977194
0.606949779	0.88073603	0.92452299	1.045501107	0.930241121	0.548583569	0.578807919	0.180467913	0.949279504	0.919096754	1.231133702	0.965687283	0.149975223	0.276735966	1.209100176	1.311899641	1.19153895	0.545161655	0.645057918	0.715587483	0.803208237	0.208566441	0.342548477	-0.886471267	0.408531013	0.555337006	1.233695768	0.592489035	0.066541277	0.70549832	-0.598143694	0.150631056	0.231095953	0.552593902	2.062079751
-0.588117433	-0.735426163	-0.51315283	0.098655346	-0.23885231	-0.126320172	0.602538659	0.00928241	0.066285992	0.103240929	-0.319772683	-0.202866765	-0.343475734	-0.261095514	0.651666687	-0.160211577	-0.044029546	0.249513754	0.399323865	0.417419421	0.662917557	0.437272282	-0.849386947	-0.051531898	0.107012275	-2.508792742	-0.45308276	-0.904942292	-0.562224528	-0.92000395	0.757285925	0.622937956	-0.8149469	-0.547773153	-1.987460194
-0.442936877	-0.250138927	-0.688587183	-0.188664976	-0.742834285	-1.021511349	0.590512963	-0.799390057	0.133668131	-0.60351184	0.060386771	-1.25608995	-0.682675166	-0.561188646	-0.279582153	0.045348879	-0.772628674	0.075235945	0.014773447	0.384107938	0.923762796	0.525831615	-0.548765376	0.205499893	0.356116466	0.521224628	0.139460859	-0.476127885	-0.625949109	-0.823397372	0.131667955	0.761302617	-0.929684859	0.24785798	-1.948789484
-0.797125607	-0.792668704	-0.679635915	-0.088541859	-0.912069756	-1.34186728	1.081716199	-0.203059274	-0.56283399	-0.789183565	-0.622401917	-1.057144532	-0.979942731	-1.020405058	-0.257907495	0.165330458	-0.8388131	0.441793096	0.44962609	0.593007922	0.686565922	0.705586788	0.012367925	0.475920264	0.095386923	0.339809277	-0.346950702	0.046541049	-0.28066912	-0.363414985	0.798998488	0.515743871	-0.303194564	-0.896477076	-1.200144093
0.059196981	0.775094712	0.444243174	0.495863241	0.25372177	-0.302088856	0.900848363	1.20988721	0.216510416	-0.269323752	-0.08624222	-0.013560425	0.556383904	-0.160403735	-0.142045837	1.020683347	0.555147787	-0.038671646	0.765380815	0.417721599	1.066576656	0.713542004	0.545502459	0.411771981	0.535922925	1.265261634	0.249190505	0.539222607	0.790358529	0.407789365	0.21419338	0.212990911	0.034812353	-0.350521536	0.713065968
-0.229187425	-0.138002261	0.25640755	0.124255192	-0.461936739	-0.529213298	-0.225723813	0.759909126	-0.053808413	-0.470565692	-0.266599437	0.098916621	-0.154705747	-0.453091926	-0.039005252	0.346711775	0.767538252	0.209708066	1.111846022	0.898700968	0.843593843	1.087094324	-0.029318837	0.862856985	0.397412078	1.129870203	0.295979352	0.310527322	0.250062112	-0.062700623	-0.08640672	0.33099695	-0.17163877	-0.553750001	0.281003221
0.497802141	0.031842916	0.997683766	0.505807633	0.032992892	1.05892112	1.031451867	-0.100171694	-0.245868576	0.055504918	0.309060336	0.894276688	-0.345964169	-0.218925129	0.264684741	1.105249364	1.203953886	-0.021904203	1.176762336	1.052658619	0.639804419	1.244017244	0.922268639	1.386943967	0.817676565	0.70903218	-0.00981691	-0.036414903	0.559350341	0.579197844	0.188873536	0.014409745	-0.297958603	-0.313232237	1.052964454
0.743198713	0.502560158	-0.50394774	0.838968424	0.072847076	0.844256121	0.45822275	1.230937306	-0.411027821	-0.256068318	1.164043308	0.946941152	-0.155343616	0.05214406	-0.06171874	0.452040012	1.126995931	-0.080161911	0.809477031	0.643051153	-0.580054897	0.924135322	1.204629385	2.077606879	1.121439636	0.236895443	-0.25665319	-0.482922529	0.018944862	-0.110315015	0.003750239	0.608048174	-0.216863291	-0.234569369	1.267581871
-0.449099554	-0.997512964	-1.297996692	-0.564146287	-1.200510048	-0.258926119	-0.458220148	-0.963266868	-2.360623031	-1.401126201	-1.634342426	-0.224063971	-1.542626486	-0.610115665	-1.039807351	-1.371257327	-0.013604403	-1.418173527	-0.051290211	-1.679911195	-0.420278444	-1.32958524	0.219959018	0.489175044	0.201180511	-0.773476641	-0.822907965	-1.518918182	-0.436118232	-0.492084557	-1.092889352	-1.557143597	-1.394420229	-0.989614562	-0.282699118
-3.274874835	-2.728731321	-3.5127609	-3.564378854	-3.120894116	-3.873235143	-1.500514179	-2.631014086	-2.247286327	-3.274069473	-2.592603358	-3.387369796	-2.686212882	-1.560994735	-2.738013733	-3.608419775	-2.240684712	-3.222758474	-1.915553208	-3.515128502	-3.227584154	-3.318602675	-0.639912544	-3.149496462	-3.448058935	-2.177567953	-2.803087683	-2.773466617	-2.240964575	-2.531078777	-0.695080393	-0.220067143	-3.331998979	-1.489040707	-0.991289752
-0.203258684	0.012836241	-0.038575373	0.153215506	-0.087516791	1.277757727	-1.784296937	-1.657892646	-0.585633157	-0.084531205	0.127502289	-0.465715302	-1.428851521	-0.076833554	-0.987608595	1.541966297	0.485292444	-0.456978883	0.049945067	-0.341565293	-0.464356254	-1.218044796	-0.039872713	0.288735921	-0.461803151	0.993746446	0.159254257	-0.042269166	0.363627245	0.742074072	-0.345716617	-0.588022825	0.912196915	0.032492337	0.925695403
0.321315937	-0.493488467	-0.289843388	0.020075625	-0.017867784	0.936884385	-2.725897181	-0.234832728	-0.302162892	-0.538390116	-0.674306017	-0.304091762	-1.319088414	-1.135161417	-1.405534667	0.113463302	-0.000855292	-0.503574814	0.038243573	0.564513479	-0.090454171	0.525620201	0.48107398	-0.145570589	-0.590283155	1.58402879	0.248345332	-0.462307381	0.439700787	0.308792342	1.142504052	0.268210925	-0.866905541	-0.768466049	0.793228236
-0.939405629	-1.239337858	-0.8183577	-1.257781636	-1.166788029	-0.8205637	-2.111991564	-0.480665552	-0.989479873	-2.041540738	-1.517373264	-1.74315711	-0.442533197	-1.737024186	-2.119983175	-1.227822284	-0.516754881	-0.514340981	-0.715284598	0.033224901	-1.210697846	0.025912294	-0.731287626	-0.760442974	-1.593480856	0.156543214	-0.511671667	-0.140530103	0.156668463	0.322132202	-1.273553017	0.237515372	-0.140899665	-1.068195028	-0.663460162
-1.376496154	-1.169958027	-0.477481157	-1.036446063	-0.941926202	-0.867195281	-0.963958008	0.234902739	-0.632305298	-1.583003119	-0.428572435	-1.219292879	-1.234143936	-0.802881543	-1.393978068	-0.574469223	-0.139406615	-0.22437403	-0.604216656	-0.362162489	0.062052917	-0.281692661	-0.771352295	-0.805766118	-1.107056342	1.031661939	-0.147536144	-0.399376195	-0.290452438	-0.356919926	-0.344426021	-0.116585309	0.056759882	-0.889427252	0.300662841
-1.040978158	-0.5471042	-0.210774869	-0.986208617	-0.697989949	-0.057121172	0.056802326	-0.396392829	0.82631351	-0.671872122	0.233820088	-0.375579915	-0.712224636	-0.198634077	-0.095267564	-0.022992013	0.120763674	0.121799122	0.191804456	-0.207259174	0.813203913	-0.397897682	-0.105284297	-0.394067073	0.121357997	0.284637281	0.065995036	0.027393893	-1.094538232	0.105149387	-0.438481138	0.211173093	-0.700123504	-0.819322772	-0.077776858
-1.015140803	-0.486444729	-0.294333874	-0.707116509	-0.588018065	-0.524939194	-0.209689455	0.215231544	4.264256234	-0.173431207	-0.477196123	0.069548884	-0.678544367	0.038662917	0.769684955	0.802689367	-0.445233196	-0.162596025	0.834002945	-0.401247692	0.499426967	-0.220226771	0.104540624	-0.03432468	-0.078016365	0.507832399	-0.700764768	0.180021519	-0.924522118	0.243275445	-0.223902206	0.443292002	-0.245592445	-0.936819808	-0.527070174
-0.970998797	-0.488103406	-0.186980021	0.052901444	-0.500396979	-0.231302685	-0.259650896	0.979680093	0.018632646	-0.181655952	-0.588194437	-0.045842866	-0.982638543	-0.050722493	0.494165439	0.089544736	-0.341575347	-0.432748433	0.103959243	-0.19844907	0.110997322	-0.340016179	-0.207461707	-0.22881918	0.183939807	-0.162762531	-0.680036875	-0.492228204	-1.334255998	0.145633725	-0.823662442	0.001931044	-0.426776633	-0.879788403	0.13283735
0.201561471	-0.290626761	0.045868523	0.164062715	-0.099094179	-0.046079024	0.168794065	-0.35322109	0.612639792	0.078255924	-0.703395086	0.453806882	-0.535850363	0.239094527	0.359341409	-0.354615573	-0.405823286	-0.387784227	0.563687357	0.06981738	0.742562303	0.08508311	0.365485387	-0.199524407	0.721162287	0.82756981	0.092494524	-0.11086861	-1.272127505	-0.110136195	-0.385783895	-0.185184805	-0.062483778	-0.82771935	-0.149191529
