# Supplementary material for: Synchronization and cyclicality of social spending in economic crises
Source: Empirica (Dordr). 2022 Aug 6;49(4):1153–87. doi: 10.1007/s10663-022-09545-w (PMC9362061; doi:10.1007/s10663-022-09545-w)
Supplement: Supplementary file 2 — Supplementary file2 (CSV 11 kb) [file 10663_2022_9545_MOESM2_ESM.csv]

Austria	Belgium	Denmark	Finland	France	Germany	Greece	Iceland	Ireland	Italy	Luxembourg	Netherlands	Norway	Portugal	Spain	Sweden	Switzerland	United Kingdom	Czech Republic	Estonia	Hungary	Latvia	Poland	Slovak Republic	Slovenia	Turkey	Canada	United States	Chile	Mexico	Australia	New Zealand	Japan	Korea	Israel
%nan	1.897542	-1.347893	-0.455991	1.204763	0.798833	2.624902	%nan	-0.242275	2.808214	0.863100	-0.103508	%nan	0.548163	0.910945	0.438624	-1.188415	1.570116	%nan	%nan	%nan	%nan	%nan	%nan	%nan	-3.926452	0.495098	0.355198	%nan	%nan	-0.757403	0.992876	1.680262	%nan	%nan
%nan	0.386263	0.177004	1.326936	0.597451	-0.916792	2.236420	%nan	0.353156	0.159611	-1.774225	1.108800	%nan	-1.796005	-0.746004	-0.345137	0.476674	0.747766	%nan	%nan	%nan	%nan	%nan	%nan	%nan	1.806815	3.079616	-0.716657	%nan	%nan	0.467938	0.988703	0.962066	%nan	%nan
%nan	-0.345457	0.255878	1.068154	-0.391671	-0.462578	-0.360095	%nan	-0.775783	1.894942	0.134971	0.627801	%nan	-0.845751	0.723799	0.392849	0.303592	1.624962	%nan	%nan	%nan	%nan	%nan	%nan	%nan	-0.209089	0.417925	0.203241	%nan	%nan	1.012239	-0.359993	0.537681	%nan	%nan
%nan	-1.347970	-0.995748	0.906945	-0.098710	0.193372	-0.051113	%nan	-0.674642	-0.719040	-1.094495	-1.696285	%nan	-1.566281	-0.973291	-0.326638	0.474063	-0.236246	%nan	%nan	%nan	%nan	%nan	%nan	%nan	0.327895	0.181362	-1.935288	%nan	%nan	0.880598	-0.617527	-0.816203	%nan	%nan
%nan	1.299054	0.398234	1.314301	4.312035	1.173475	0.440729	%nan	3.908871	0.922438	-0.548205	-0.734391	%nan	-0.082358	0.527759	2.705813	-0.492892	0.416146	%nan	%nan	%nan	%nan	%nan	%nan	%nan	-1.035656	1.161651	0.371260	%nan	%nan	-0.027991	0.411422	-0.183646	%nan	%nan
%nan	-0.501425	1.732833	0.302992	-0.141219	0.315704	-0.999392	%nan	-0.684794	0.163676	0.812478	-0.687514	%nan	1.093249	-0.563890	0.347128	-0.047118	0.215185	%nan	%nan	%nan	%nan	%nan	%nan	%nan	-0.110826	-0.247739	0.163849	%nan	-1.736056	-0.931929	-0.220165	0.949235	%nan	%nan
%nan	-0.431286	0.628037	0.767995	-0.081888	0.864936	-1.429830	%nan	-0.566020	0.854039	1.128294	-0.167157	%nan	0.887360	0.342744	0.669725	-0.170703	-0.667994	%nan	%nan	%nan	%nan	%nan	%nan	%nan	0.288473	-0.284901	-0.291025	%nan	-0.410691	0.638368	-1.206647	0.453006	%nan	%nan
%nan	0.647784	0.870692	-0.408511	0.221000	0.645466	-1.831849	%nan	-0.894188	0.433104	0.908772	-0.063493	%nan	0.890506	1.273782	0.647048	0.175723	-1.808848	%nan	%nan	%nan	%nan	%nan	%nan	%nan	0.757956	-0.264687	-0.064029	-1.131908	0.613193	-1.807058	2.138421	-0.630843	%nan	%nan
%nan	-1.208028	-0.720574	0.019341	-1.140579	-1.648034	1.110601	%nan	-1.078344	0.779364	0.571112	0.329272	0.635475	-0.298657	0.564936	-0.729635	-0.312940	-1.730952	%nan	%nan	%nan	%nan	%nan	%nan	%nan	0.751171	0.072668	-0.043210	-0.102477	2.137646	-0.067027	1.740451	-0.754817	%nan	%nan
%nan	0.849602	0.313202	1.011285	-0.101737	0.131173	0.360606	%nan	0.443579	0.426583	0.600583	3.325760	0.596774	3.085705	3.059244	-0.614130	-3.168655	-1.424538	%nan	%nan	%nan	%nan	%nan	%nan	%nan	1.314657	1.120416	0.611680	-0.317428	2.135387	1.746907	0.003364	0.945080	%nan	%nan
0.964715	1.092034	0.325864	2.540017	0.185227	-2.018423	-1.100770	-0.195689	0.441518	0.361869	1.724304	-0.033468	0.987241	1.421001	0.831332	0.988469	1.112381	1.269618	-2.742617	%nan	%nan	%nan	3.327477	%nan	%nan	0.169020	2.134759	1.644748	0.255772	0.760964	0.970417	-1.807571	-0.248640	-0.544320	%nan
1.024976	-2.384386	-0.060036	1.618594	0.532833	3.281022	-0.533564	-0.976633	0.461414	0.837315	-0.340227	0.507597	1.019610	0.278912	0.877695	2.836652	2.206495	2.174107	-0.676749	%nan	%nan	%nan	2.066481	%nan	%nan	0.157530	0.384241	1.556740	0.204726	0.427693	1.487901	-0.979504	0.722627	0.388687	%nan
1.753488	0.338926	0.869831	-1.169147	0.625787	-0.186665	-0.142775	0.076514	-0.382080	-1.071210	0.338920	-0.198495	-0.025844	0.542567	0.357911	-0.013977	1.928728	1.018881	-0.508219	%nan	%nan	%nan	-0.524049	%nan	%nan	-0.218081	-0.116456	0.314216	0.323054	0.046057	0.288819	-1.356981	0.865859	-0.209691	%nan
1.938857	-0.792688	3.498701	-0.565541	-0.210039	0.536779	-0.462284	-0.134112	-0.180510	-0.476496	-0.629094	-1.932136	0.338178	-0.653578	-1.687907	-0.807843	-0.686529	-0.366585	0.090045	%nan	%nan	%nan	-0.678857	%nan	%nan	-1.295475	-1.363915	-0.414860	-0.278062	0.530497	-0.603345	-0.567491	0.838719	-0.249388	%nan
-0.811340	0.969561	0.168606	-2.316792	1.443327	0.529570	0.009015	-0.300041	0.297495	-1.954130	0.231292	-0.973225	-0.222838	0.883394	-1.114062	-2.116584	-0.157241	-0.363934	1.670173	%nan	%nan	%nan	-0.172848	%nan	%nan	-0.399206	-1.593831	-0.351808	2.617909	-2.528165	2.269153	-0.536850	2.142182	0.537474	%nan
0.291508	0.685494	-0.946340	-0.164050	-0.228610	0.633482	0.209579	-0.155824	-0.282580	0.503586	-0.800237	-1.445441	-0.241484	0.407880	-0.468203	-0.740645	0.412958	-0.521131	0.446876	%nan	%nan	%nan	0.287164	0.118904	3.997723	1.703826	-1.527095	-0.943679	1.174084	-1.370630	-0.013017	-0.107330	-0.200323	0.161926	1.636621
-1.446305	-1.322377	-1.118412	-1.428904	-0.448442	-0.682941	-0.114399	-0.265592	-0.192008	1.312423	0.845275	-0.517129	0.066811	-0.357930	-0.864947	-1.151635	0.975687	-0.979489	0.311488	%nan	%nan	%nan	-0.142378	-0.089434	-0.111567	0.741174	-0.704727	-1.214821	-0.071666	0.038338	-0.346283	1.674669	-1.512624	0.277766	0.196189
0.212139	-0.179691	-0.901345	-1.791077	0.399460	0.153366	0.557437	1.128532	-0.600352	-0.094817	0.372236	-0.154070	1.397241	0.390520	0.000200	0.441106	0.173830	0.634670	-0.575931	%nan	%nan	0.968930	-0.553823	0.204722	-0.200937	-0.125164	0.529295	0.287800	0.223296	0.873263	1.269167	0.364149	-0.548931	1.925130	-0.320318
1.624277	0.170196	1.329074	-0.555149	0.045555	0.390211	0.360240	0.649478	-0.183063	0.471048	0.182476	-0.691054	-0.216188	0.206221	-0.027261	0.098766	-0.688994	-0.301926	0.786194	%nan	%nan	0.998064	0.208928	-0.436440	-0.164646	0.270011	-1.095665	-0.648563	0.118456	0.755898	-0.694343	-0.229462	0.678086	2.052046	-0.226759
-0.161640	-1.516946	-0.901190	-0.872464	-1.377628	0.457643	0.394969	0.424863	-0.777023	0.286016	-0.240254	-0.596617	-1.985003	1.143086	0.006072	-0.650344	-1.113587	0.004478	0.712388	-0.966605	-0.445957	-1.252777	-0.742622	-2.008630	-0.196363	-1.620258	-0.177849	0.236330	0.075415	-0.150734	0.680154	-0.465144	-0.525718	-3.058242	1.124703
-0.483586	0.188590	0.073830	-0.485146	-0.529035	0.044726	1.387472	0.052769	1.103068	0.165285	1.448436	0.071031	0.748475	-0.177051	-0.544727	-0.107892	0.341676	1.228552	0.057251	-0.689396	-0.011532	-0.785617	0.569904	-0.570803	-0.216322	-0.363617	0.485921	1.019712	-0.009947	0.564131	-1.141193	-0.791750	0.473331	0.259059	1.584606
0.035838	0.261411	-0.096966	0.354891	0.151181	0.368922	-0.627965	1.839113	1.053142	-0.322817	1.540630	0.805412	1.199998	0.478738	-0.258654	0.851675	0.891751	-0.109941	1.001838	0.010563	1.768201	-0.151707	-0.223665	0.488861	-0.240029	0.385389	-0.095181	1.539628	-0.249076	-0.236994	-0.673007	1.054223	-1.148633	-0.696143	-1.291235
0.195339	1.376404	-0.092521	0.331249	-0.490147	-0.185015	0.101857	1.649730	0.162525	-0.710353	0.975431	0.951524	0.500058	-0.202892	0.301377	0.882635	0.897286	0.607271	0.478812	0.734088	1.576751	0.559409	-0.219602	-0.949138	-0.284996	0.583954	-0.095041	0.193363	-3.205385	0.141538	0.135059	-0.645178	-0.770496	-0.235568	-1.632773
-0.789466	0.008510	-0.334735	0.213347	-0.140274	-1.205612	0.143859	0.564409	0.075482	-0.289986	0.258320	-0.165557	-0.961182	-0.322237	-0.209023	0.019906	-0.138097	0.523255	-1.065516	1.049886	-0.325534	0.337784	-0.507171	-1.001691	-0.241520	0.328866	0.023422	-0.521115	-0.616806	-0.510441	-0.764092	-0.554695	-0.560861	0.778195	-1.959943
-1.303476	-0.348334	-0.050949	-0.279182	-0.691998	0.233445	0.848240	-0.947822	-0.048961	-0.642463	-0.872739	1.351019	-1.516493	-0.242340	-0.046012	-0.274514	-0.209307	-0.388445	1.315550	0.272358	1.414546	-0.071924	-0.459889	0.558277	-0.213344	-0.025907	-0.264490	-0.632665	-0.377986	-0.224699	-1.264728	0.890278	-0.421077	0.043807	-0.930205
-0.309671	-0.390874	0.003821	-0.116502	-1.172482	-1.206759	0.262998	-1.069693	0.048761	-0.196382	-1.978073	0.072782	-1.400162	-0.930844	-0.201969	-0.185321	-1.449806	-0.596349	0.467162	0.437089	0.700185	0.846820	-0.026664	0.830639	-0.213158	-0.011994	0.131383	-0.226675	-0.627594	-0.155895	-1.775869	1.127089	-1.499245	0.953251	0.023730
-0.793953	-0.213410	-0.776003	-0.700169	-0.593196	-0.937457	0.017489	-0.438261	0.563480	0.171501	-0.848338	0.321957	0.106973	-0.774274	0.068082	-1.283982	-0.939620	-0.141015	0.206102	0.642404	-0.223755	-0.569675	-0.561012	1.519415	-0.333864	0.317403	-0.525917	-0.471609	0.301045	-0.460812	-0.191400	-0.430720	-0.486610	-0.389851	-0.304483
0.463585	1.467400	-0.826809	-0.254695	-0.849552	0.147812	-0.117650	-0.012550	1.354732	-0.299446	0.835347	-0.761069	-1.084918	-0.523830	0.787701	-1.052472	0.107266	0.506469	0.051534	1.874227	-0.109344	0.524820	0.476661	0.593827	-0.199472	-0.207894	-0.754071	0.341710	1.384946	0.031197	0.963540	0.780755	-0.301012	-0.085526	0.045904
0.657266	1.487732	1.069680	0.534716	0.739458	1.200722	0.367518	1.850897	1.299133	-0.448847	-0.259578	1.493661	2.156843	0.480446	1.681393	-0.084137	1.026603	0.981806	1.281185	0.661405	-1.574336	2.018367	0.465024	2.387643	-0.216931	0.210001	1.593624	2.831655	1.142729	-0.567513	-1.033225	1.395124	2.047904	0.135344	0.711130
-0.255999	-0.697265	0.331983	0.266949	-0.307045	-0.084663	-1.955593	-2.356995	-0.564592	-0.733490	-1.208327	0.734088	-0.896468	-0.668160	-0.561832	-0.736365	-0.426977	-0.918341	-1.087391	-1.584534	-0.635330	0.080731	-0.848624	-0.060798	-0.167371	-0.283684	-0.818813	0.734889	-0.477261	-0.100902	-1.005536	-0.858755	0.006424	-0.807405	0.765432
-1.697815	0.136818	-0.773463	-0.635766	-0.672548	-1.379155	-1.035420	0.155021	-1.507732	-1.649674	-2.018684	-0.330761	-0.971067	-1.416705	-0.863034	-0.667887	-0.595583	-1.101513	-0.253709	-1.553773	-1.000089	-1.901896	-0.903574	-0.684663	-0.290271	-0.114296	-0.946023	-1.547716	-0.361334	-0.602270	0.326232	-0.560515	0.374043	-0.873638	0.093833
-0.321051	-0.830811	-1.055221	-0.169372	-0.425088	-0.825251	-0.671231	-0.962694	-0.763191	-1.514929	-0.738965	-0.188897	-0.189187	-1.596343	-2.014481	0.211013	0.098592	-0.587354	-1.090164	-0.411575	-0.611659	-1.052106	-0.836863	-0.453654	-0.400079	-0.106587	-0.307138	-1.502393	0.209084	-0.670463	-0.264219	0.153276	-1.710277	-0.147316	0.227065
-0.787688	-0.752373	-1.049064	-0.209253	-0.366190	-0.361314	-0.821590	-0.575419	-1.168215	-1.426931	-0.420535	-0.260437	-0.042844	-0.282512	-1.169674	0.357732	0.183158	-1.278680	-0.876299	-0.476138	-0.522147	-0.549224	-0.741134	-0.447037	-0.306854	-0.059955	-0.627842	-0.879906	-0.203588	-0.670463	0.225176	-1.418523	-1.356549	-0.215596	0.256505
