# Supplementary material for: Synchronization and cyclicality of social spending in economic crises
Source: Empirica (Dordr). 2022 Aug 6;49(4):1153–87. doi: 10.1007/s10663-022-09545-w (PMC9362061; doi:10.1007/s10663-022-09545-w)
Supplement: Supplementary file 3 — Supplementary file3 (XLSX 199 kb) [file 10663_2022_9545_MOESM3_ESM.xlsx]

## Sheet: GDP per head, US$, cpr
Year	Austria	Belgium	Denmark	Finland	France	Germany	Greece	Iceland	Ireland	Italy	Luxembourg	Netherlands	Norway	Portugal	Spain	Sweden	Switzerland	United Kingdom	Czech Republic	Estonia	Hungary	Latvia	Lithuania	Poland	Slovak Republic	Slovenia	Turkey	Canada	United States	Chile	Mexico	Australia	New Zealand	Japan	Korea	Israel
1970	17566	18219.3	22606.5	15421.2	17768.3	18531.6	13874	14488.3	11085.6	17255.5	27736.7	21512.2	21323.9	10486.7	13878.4	21154.4	34816.8	16242.7	..	..	..	..	..	..	..	..	6803.85	20436.1	23305.4	..	9049.87	21569.3	18685.8	14761	2496.24	..
1971	18380.5	18834.6	23168.5	15764.1	18541.4	18957	14897.6	16222.6	11362.4	17487.5	28210.4	22168.3	22383.4	11280.4	14390.3	21209.2	35799.9	16719.7	..	..	..	..	..	..	..	..	7005.37	21004.5	23771.7	..	9115.03	21504.9	19095.2	15302.7	2703.38	..
1972	19410.3	19751	23939	16881	19212.1	19679.3	16304.2	16962.8	11915.7	18030.2	29707.3	22492.1	23396.7	12203	15424.2	21630.5	36610.5	17386.4	..	..	..	..	..	..	..	..	7339.74	21892.8	24756.8	..	9567.88	21719.9	19735.1	16366.7	2842.92	..
1973	20246.2	20897.8	24769.9	17959.3	20261.3	20556.5	17544.6	17853.7	12279.4	19184.5	31818.8	23601.9	24290.5	13565.1	16476.4	22447.4	37494.1	18476.5	..	..	..	..	..	..	..	..	7392.02	23132.9	25905.2	..	10037.2	22270.4	20859.2	17277.9	3207.21	..
1974	21008.6	21708.6	24380.3	18441.8	20993.4	20733.4	16354.6	18613.1	12593.5	20107.6	32729.6	24415.6	25085.1	13530.5	17235.4	23097.1	37928.6	18017.2	..	..	..	..	..	..	..	..	7612.78	23654.2	25535.2	..	10315.3	22216	21664.5	16833.8	3451.03	..
1975	20987.8	21361.4	23953.9	18693.3	20691.3	20632.1	17234.4	18500.8	13083.9	19570.1	30246.6	24236.3	26182.8	12459.8	17149.3	23597.1	35476.4	17753.9	..	..	..	..	..	..	..	..	7946.73	23736.4	25239	..	10561.7	22567.6	20910.1	17142.6	3660.26	..
1976	21986.1	22532.1	25308.1	18701	21497.4	21753.3	18172.2	19416.1	13056.8	20860.2	30858.4	25188.2	27577.3	12946.5	17507.8	23759.8	35366.1	18273.8	..	..	..	..	..	..	..	..	8598.62	24644.2	26341.6	..	10685.1	23145.4	20907.9	17626.4	4074.71	..
1977	23094.1	22647.8	25700.3	18693.5	22138.8	22525.1	18423.3	20968.1	13938.9	21303.7	31282.2	25518.4	28603.9	13527.3	17791.9	23298.4	36323.7	18728.9	..	..	..	..	..	..	..	..	8709.81	25199.8	27280.1	..	10735	23072.7	20007.8	18220.9	4504.25	..
1978	23064.1	23272.5	26190.2	19184.3	22919	23227.5	19502.6	22054.3	14751.3	21915.8	32503	25957.7	29593.6	13758.3	17850.4	23637.7	36379.3	19520	..	..	..	..	..	..	..	..	8660.05	25936.6	28494.6	..	11295.7	23757.3	20065.1	19007.9	4914.39	..
1979	24341.1	23800.4	27134.4	20497.9	23631.3	24184.7	19893.8	22904.8	14960.9	23154.7	33182.9	26303.3	30781.4	14379.2	17699.1	24489.2	37178.4	20228	..	..	..	..	..	..	..	..	8430.01	26658.3	29076	..	11988.8	24190.4	20446	19884.2	5257.93	..
1980	24762.5	24778.3	26971.7	21535.7	23883	24463.1	19831.3	23965.3	15271.9	23899.6	33333.3	26939.5	32084	14877.5	17896.1	24857.5	38679.9	19786.2	..	..	..	..	..	..	..	..	8055.8	26885.9	28671.2	..	12588.1	24651.9	20669.1	20283.5	5088.49	..
1981	24663.8	24711.7	26802.5	21721.4	24004.2	24556.5	19350.6	24701.3	15587.2	24068.8	33059	26542.7	32485.5	14989.3	17763	24940.6	39030.7	19623.9	..	..	..	..	..	..	..	..	8242.52	27486.6	29123.2	..	13378.6	25054.8	21542.1	20986.3	5369.5	..
1982	25141.8	24863.7	27811.8	22267.2	24458.6	24485.4	19012.1	24889.1	15773.7	24154.1	33414.7	26094.3	32443.3	15215.2	17888.2	25236.8	38292.9	20042.3	..	..	..	..	..	..	..	..	8326.29	26291.8	28294.8	..	12982	24122.4	21564.9	21530.6	5724.16	..
1983	25931.2	24946.3	28556.1	22825.5	24632.6	24938.3	18698.2	24041	15622.9	24427.7	34404.1	26530.7	33626	15123.2	18119.4	25704.1	38450	20879.2	..	..	..	..	..	..	..	..	8525.29	26709.7	29338.4	..	12146.5	24910.4	22020.5	22138.5	6387.3	..
1984	25946.1	25559	29763.3	23433.7	24886.6	25733.2	18979.7	24776.8	16192.3	25210	36502.7	27238.7	35557.8	14788.4	18367.6	26765.6	39465.7	21319.2	..	..	..	..	..	..	..	..	8873.9	28026.5	31193.7	..	12310.2	25893.9	22849.3	22987.3	6967.72	..
1985	26581.9	25975.9	30942.8	24161.5	25164.7	26392.6	19381.5	25390.7	16635.4	25907.9	37460.3	27816.1	37414.9	15170.1	18725	27301.2	40739	22156.7	..	..	..	..	..	..	..	..	9023.01	29086.3	32228	..	12383.9	26565.6	23118.8	24041.6	7434.1	..
1986	27176.4	26444	32415.9	24739.4	25625.2	26988.6	19417.5	26782.5	16559.4	26647.4	41010.1	28436.3	38796.6	15798.3	19275.5	27969	41246.1	22796.5	..	..	..	..	..	..	..	..	9435.8	29421.2	33058	6635.11	11675.3	26829.2	23672.1	24716.6	8186.66	..
1987	27527.8	27023.9	32454	25547.7	26143.4	27357.2	18914.3	28745.9	17326.7	27495.2	42354.4	28793.7	39288.3	16835.1	20294.7	28810.7	41608.4	23955.5	..	..	..	..	..	..	..	..	10155.2	30225.4	33898.1	6951.13	11653.6	27910.9	22459.9	25763.3	9117.06	..
1988	28394.9	28203.1	32430.6	26800.5	27223.6	28227.2	19654.6	28269.3	18292.7	28634.6	45545.9	29590.9	38983.1	18143.1	21281.7	29414.9	42633.9	25282.5	..	..	..	..	..	..	..	..	10195.6	31157.5	35003.5	7333.36	11564	28482.3	22854.8	27397.9	10103.1	..
1989	29366	29075.8	32627.1	28062.4	28240	29117.6	20294.4	28021.5	19472	29582.7	49518.5	30719.8	39220.1	19371.9	22265.9	29993.1	44139.5	25859	..	..	..	..	..	..	..	..	10047	31314.7	35950.6	7973.11	11814.5	29062.8	22844.2	28621.6	10706.9	..
1990	30409.5	29903.8	33056.9	28127.4	28904.3	30382.4	20152.4	28122	21144.7	30144.9	51565.6	31788.6	39846.1	20214.4	23072.8	29986.4	45268.3	25975	19502.6	..	..	..	..	9966.09	..	..	10792.1	30893.8	36231.4	8132.83	12174.4	28368.5	22747.2	29923.4	11642.2	..
1991	31143.6	30336.3	33426.6	26319.8	29059	31691.2	20602.8	27713.5	21430.5	30578.3	55270.4	32302.5	40872.8	21157.3	23618.3	29443.3	44307.3	25602.8	17327.8	..	14613.3	..	..	9247.94	..	..	10710.4	29863.6	35726.3	8621.88	12464.3	28176.8	21524.8	30823.8	12720.9	..
1992	31447.6	30675	33968.7	25301.9	29377.8	32089.5	20596.2	26456.7	21966.3	30821.7	55516.1	32606.9	42096.7	21396.4	23782.2	28930.9	43886.1	25633.4	17224.8	..	14195.7	..	..	9464.63	11548.7	..	11165.9	29772.8	36508.1	9508.18	12701.3	29055.2	21575.9	30969	13366.9	..
1993	31353.7	30262.4	33854.5	24995.1	29071.4	31607.5	20155.5	26531.8	22437.8	30540.2	57034.2	32783.8	43033.4	20935.9	23485.5	28168.6	43543.8	26222.4	17214.1	9979.51	14155	..	..	9806.12	11728.5	..	11870.8	30229.3	37026.3	9994.55	12941.9	29921.6	22709.7	30717.1	14137.7	..
1994	31983.5	31146.4	35543.3	25867.9	29642.9	32304	20465.8	27259.6	23649.9	31190.8	58362.9	33554.8	44948.4	21087.2	24002.2	29112.6	43795.9	27170.2	17705.4	10043.6	14619.1	..	..	10316.8	12405.3	..	11046.9	31243.6	38057.4	10383.5	13369.2	30723.3	23572.1	30978	15284.6	..
1995	32786.5	31823.1	36451.4	26853.3	30151.6	32800.3	20839.9	27149.1	25818.3	32090.7	60917.9	34424.3	46579.2	21928	24628.4	30125.7	43643	28154.4	18816.7	10707.7	14739.2	7976.98	8930.95	11027.5	13089.9	17855.5	11659.2	31749.9	38632.7	11292.9	12337.8	31529.9	24270.4	31746.2	16579.9	22415
1996	33511.6	32266.5	37280.4	27744.6	30461.7	33004.4	21342.1	28289.5	27644.1	32494.3	61026.1	35500.6	48675.6	22609.7	25182.3	30534.2	43662.7	28799.2	19640.6	11459	14766.6	8257.65	9462.6	11691.1	13947.6	18472.5	12287.8	31925.9	39634.4	11963.4	12982.9	32427.8	24710.5	32658.8	17669.8	23166.8
1997	34174.5	33384.8	38328.5	29391.9	31062.9	33596.6	22189.4	30040.4	30170.9	33073.2	63682.6	36832.5	50968.7	23505.1	26003.4	31401.7	44560.5	29958.3	19546	12985.9	15290.6	9088.85	10323	12445.3	14766.9	19451.8	13017.4	32963.1	40920.7	12677.8	13682.3	33575.5	25151.8	32931.6	18541.5	23498.5
1998	35359.6	33970.9	39045.7	30905.1	32049.4	34288.6	22926.2	31808.4	32295.9	33598.1	66683.1	38266.4	51999.4	24507.3	27012.4	32710.9	45762.8	30874	19498.2	13645.8	15975.4	9773.32	11174.8	13022.3	15338.4	20131.2	13230.4	33959.6	42246.9	13049.2	14201.9	34876.7	25220.4	32472.9	17401	23884.9
1999	36545.9	35102.2	40060.8	32203.6	32971	34980.3	23540.3	32641.8	35339	34116.4	71308.2	39930	52677.8	25316.7	28115.1	34166.1	46285.9	31752.8	19801	13665.3	16531.3	10111.2	11126.7	13631.8	15293.4	21178.5	12600.5	35423.9	43723.8	12823.9	14414.2	35839.5	26385.3	32330.2	19231.7	24091.7
2000	37688.8	36289	41429.5	33947.9	34014.7	36000.9	24363.2	33658.6	38213.6	35366.1	76188.2	41327.1	54015.2	26091.5	29467.2	35726.7	47846.8	32736.7	20666.5	14871.1	17272	10760.9	11634.6	14258.6	15463.8	21995.5	13251.4	36914.5	45018.2	13331.1	14948.2	36066.2	26835.8	33164.9	20773.8	25520.6
2001	38020.6	36455.5	41622.4	34744.8	34428	36584.3	25238.2	34502	39808.1	35969.1	77253.3	41886.7	54860.6	26411.6	30487.1	36187.7	48266.7	33537.4	21368.1	15909.9	17976.5	11602.8	12496.1	14438.4	16039.6	22615.2	12292.8	37162.6	45007	13617.6	14709.1	37085.7	27604.9	33220.8	21547.9	24939.3
2002	38458.1	36939.4	41668.7	35243	34560.7	36557	26132.4	34390.4	41587.4	35982.9	79344.2	41660.1	55355	26469.3	30867.3	36818.1	47993.9	34229.2	21771.1	16988.9	18844.1	12573.9	13448.5	14740.5	16767.7	23446.5	12909.8	37868.8	45376.6	13885.6	14518.9	37756.3	28490.5	33190.1	23015.8	24390
2003	38647.4	37071.2	41722.6	35860.2	34598.1	36310.4	27580.6	34994	42185.8	35840.8	79636.4	41582.6	55533.8	26123.8	31268	37556.8	47660.3	35211.5	22553.6	18359	19625.4	13766.8	14987	15280.4	17674.1	24097.8	13457.5	38206.3	46221.5	14295.8	14545.8	38849.3	29231.8	33635.5	23568.7	24211.2
2004	39455.6	38252.7	42732.7	37159.8	35301.2	36777.1	28904.9	37393	44226	36135.7	81388.2	42288.9	57392.9	26533.4	31759.2	39025.7	48651.5	35850.1	23648	19641.7	20653.4	15079.6	16149	16071.5	18593.1	25134	14570.2	39019.8	47540.1	15164	14940.3	39603.7	29775.4	34350.2	24625.4	24967.3
2005	40067.2	38837.7	43602.1	38062.5	35600.2	37091.2	28992.9	39339	45838.1	36262.1	82674.2	43093.9	58504.4	26687.4	32335.4	39965.1	49872.3	36695.5	25126.1	21599.9	21602.6	16873.5	17682.6	16641.2	19830.9	26093.9	15687.6	39888.8	48677.1	15844.5	15114.1	40180.2	30415	34915.6	25537.4	25526.3
2006	41237.2	39550.6	45158.3	39454.1	36193	38541.4	30539.8	40172.3	47124.9	36839.2	85627	44544.7	59417.2	27053	33155.2	41604.2	51566.8	37374.4	26763	23963.2	22469.5	19050.6	19297.7	17683	21491.9	27473.1	16602.3	40522.9	49502.7	16698.9	15610.2	40943.9	30833.3	35388.4	26719	26502.2
2007	42633.8	40614.4	45376.9	41323.9	36819.6	39887	31459.4	42957.5	48110.7	37153.9	91280.1	46087.9	60567.1	27672.7	33738.9	42702.9	53237.7	38018.2	28109	25969.9	22602.2	21119.6	21693.4	18934.9	23788	29220	17233.8	40959.6	49902.5	17336.4	15767.5	41599.5	31705.7	35933.8	28036.4	27633.4
2008	43119.5	40611.4	44873.4	41428.3	36686.3	40432.5	31270.8	42576.3	45231.7	36481.6	88541.8	46694.2	60105.2	27687.9	33561.7	42135.7	53737.3	37577.3	28566.8	24645	22835.5	20588.3	22493.7	19739.6	25084	30137.8	17164.3	40924	49291.9	17771.3	15731.1	41534.4	30952.6	35522.8	28611.5	27936.6
2009	41397	39380.1	42439.9	37821	35425.1	38293.9	29847.4	39831.6	42729.3	34287	83154.1	44701.1	58342.4	26837.9	32094	39612.1	51905	35729	27034.7	21058.7	21361.4	17917.3	19375.4	20102.8	23671.7	27519.9	16140	39264.8	47503.1	17323.7	14694.5	41732.8	31202.3	33601.7	28666.1	27847.4
2010	42058.8	40089.5	43046.8	38774.8	35944.2	39955	28175.7	38540.3	43302.4	34718.8	85598.2	45093.4	58025	27334.8	31964.1	41628.1	52911.4	36051.4	27581.6	21573.2	21555.9	17578.1	20110.4	20809.5	24809.3	27763.2	17281.3	40027.2	48303.2	18158.5	15256.9	42165.8	31177.6	35007.7	30376.9	28838.9
2011	43146.3	40446.6	43442.2	39587.9	36512.4	41422	25640.4	39173.7	44412.1	34785	85763.1	45621.2	57831.9	26874.8	31527.2	42415.7	53421.3	36340.4	28127	23275	21976.3	19049.1	21812.9	21848.4	25659.2	27888.8	18956	40878.8	48713	19074	15620.6	43624.3	31799.4	35025.3	31253.8	29787
2012	43245.2	40270.5	43377	38838	36400.2	41547.7	23897.5	39480.1	44246	33648.1	83519.2	44979.9	58624.7	25897.2	30584.4	41982.3	53388.8	36623.2	27868.5	24360	21727	20063	22953.4	22195.1	26045.2	27092.4	19612.4	41104.3	49438	19878.2	16000	43431	32409.8	35626.7	31802.7	29886.4
2013	42996.4	40144.6	43610.3	38366.5	36421.9	41637.2	23291.2	40786.7	44751	32899	84376.6	44766.1	58525.7	25745.3	30174.5	42144.8	53755.9	37138.9	27729.9	24925.7	22243.6	20763.2	23998.1	22522.8	26400.4	26749.5	21031.9	41640.1	49919.1	20459.8	16032.9	43882.6	32752.5	36401.8	32575.2	30567.5
2014	43014.2	40463.7	44080.9	37960.1	36589	42367	23620.5	41225.8	48140.3	32859.1	87168.7	45232	59019.4	26115.7	30681.8	42815.6	54404.7	37943	28444.8	25731.5	23246.5	21345.9	25061.6	23273.1	27098.7	27516.4	21874.6	42367.7	50829.5	20591.9	16307.6	44272.6	33360	36558.6	33452.7	31029.4
2015	43052.6	40829.3	44481.7	37886.5	36823	42732.3	23707.2	42561.2	59886.2	33203.8	87919.2	46068.8	59556.1	26701.9	31830.9	44280.8	54448.5	38528.3	29903.4	26270.4	24086.5	22168.5	25813.2	24186.1	28122.4	28117.5	22960	42436.9	51911.9	20823.2	16661.1	44818.8	34168.6	37097.9	34205.5	31217.6
2016	43126.1	41197	44983.2	38720.6	37111.6	43339.2	23747.9	45117.9	62259.5	33545.8	88344.8	46824.2	59745.3	27220	32812.3	45095.3	54604.2	38896.3	30571.4	27133.3	24692.3	22866	26756.4	24922.5	29012.1	28984	23446.5	42524.2	52321.6	20818.1	16968.7	44940.8	34628.2	37490.2	35048.8	31822.6
2017	44143.7	41713.9	45704.2	39710.5	37648.2	44108.1	24188.9	45671.9	66372.6	34097.8	88428.2	48020	60455.1	28017.8	33718.3	45485.6	54690.8	39305.7	31808.6	28457.5	25755.7	24164.5	28233.1	26084.6	29956.7	30417.9	24934.2	43290.6	53131.2	20849	17139.7	45378.2	34936.8	38202	35981.8	32257.5

## Sheet: standLnGDPpc
Year	Austria	Belgium	Denmark	Finland	France	Germany	Greece	Iceland	Ireland	Italy	Luxembourg	Netherlands	Norway	Portugal	Spain	Sweden	Switzerland	United Kingdom	Czech Republic	Estonia	Hungary	Latvia	Lithuania	Poland	Slovak Republic	Slovenia	Turkey	Canada	United States	Chile	Mexico	Australia	New Zealand	Japan	Korea	Israel		Year	Austria	Belgium	Denmark	Finland	France	Germany	Greece	Iceland	Ireland	Italy	Luxembourg
mean	0.019606	0.0176246	0.0149778	0.020125	0.015976	0.0184503	0.0118271	0.0244286	0.0380774	0.0144915	0.0246688	0.017085	0.0221718	0.0209093	0.0188873	0.0162882	0.00960842	0.0188027	0.0181181	0.0436616	0.0217972	0.0503784	0.052317	0.0356355	0.0381273	0.0242144	0.027633	0.0159709	0.0175336	0.0369333	0.0135883	0.0158247	0.0133143	0.0202319	0.0567708	0.0165464			1	2	3	4	5	6	7	8	9	10	11
standard deviation	0.018435	0.0177415	0.0201364	0.031204	0.0163288	0.0187941	0.0389304	0.034613	0.0422696	0.0233759	0.03373	0.0179214	0.0193353	0.0333694	0.0232298	0.0216296	0.0197708	0.0214848	0.0382361	0.0571598	0.0274281	0.0570532	0.0532063	0.0272013	0.0305055	0.033377	0.0409464	0.0204628	0.0196498	0.0278657	0.0323023	0.0159123	0.0239894	0.0227588	0.0368458	0.0199183
1971	0.045324	0.0332182	0.0245577	0.0219939	0.0425929	0.0226953	0.0711834	0.113068	0.0246637	0.013354	0.0169331	0.0300419	0.0484902	0.072964	0.0362198	0.00258715	0.0278456	0.0289438									0.0291884	0.0274352	0.0198112		0.0071742	-0.00299185	0.0216733	0.0360377	0.0797184			1971	1.39506	0.878936	0.475751	0.0598939	1.63006	0.225864	1.52468	2.56087	-0.317337	-0.0486606	-0.229342
1972	0.0545117	0.0475071	0.0327149	0.0684561	0.0355296	0.0373929	0.0902189	0.044614	0.0475506	0.0305641	0.0517046	0.0145014	0.0442768	0.0786114	0.0693785	0.0196701	0.0223898	0.0391026									0.0466264	0.041419	0.0406049		0.0484873	0.00994892	0.0329597	0.0672237	0.0503273			1972	1.89345	1.68433	0.880849	1.54887	1.1975	1.0079	2.01364	0.583174	0.224113	0.687571	0.801536
1973	0.0421644	0.0564398	0.0341222	0.0619197	0.0531738	0.0436117	0.0733252	0.0511914	0.0300598	0.0620516	0.0686627	0.0481622	0.0374907	0.105819	0.0659971	0.0370677	0.0238492	0.0608131									0.00709714	0.0550979	0.0453435		0.0478903	0.0250303	0.0553949	0.0541749	0.120571			1973	1.22367	2.18782	0.950739	1.3394	2.27805	1.33879	1.57969	0.773202	-0.189679	2.03458	1.30429
1974	0.0369675	0.0380625	-0.015857	0.026509	0.0354958	0.00857005	-0.0702408	0.0416521	0.0252598	0.0469975	0.0282229	0.0338952	0.032187	-0.00255328	0.0450315	0.028536	0.011522	-0.0251738									0.029428	0.0222848	-0.0143857		0.027328	-0.00244619	0.0378831	-0.0260382	0.0732732			1974	0.941766	1.15198	-1.5313	0.204589	1.19542	-0.525713	-2.10807	0.497605	-0.303233	1.39058	0.105367
1975	-0.000994216	-0.0161192	-0.0176414	0.0135487	-0.0144962	-0.00489946	0.0523997	-0.00605262	0.0382013	-0.027095	-0.0788953	-0.0073726	0.0428277	-0.0824396	-0.00500849	0.0214169	-0.0668401	-0.0147233									0.0429322	0.00347131	-0.0116699		0.0235992	0.0157013	-0.0354458	0.0181774	0.058861			1975	-1.11745	-1.90196	-1.61991	-0.210752	-1.86617	-1.2424	1.04218	-0.88063	0.00293187	-1.77903	-3.07039
1976	0.0464702	0.0533554	0.0549912	0.000407318	0.0382222	0.0529184	0.052985	0.0482909	-0.0020737	0.0638405	0.0200261	0.0385275	0.0518913	0.0383228	0.0206916	0.00687004	-0.00311169	0.0288631									0.0788416	0.0375284	0.0427614		0.0116202	0.0252825	-0.000105129	0.0278337	0.107265			1976	1.45724	2.01397	1.98712	-0.631896	1.3624	1.83398	1.05722	0.689403	-0.949881	2.11111	-0.137643
1977	0.0491677	0.00512127	0.0153811	-0.000397102	0.0293987	0.0348669	0.0137254	0.076898	0.0653769	0.0210364	0.0136376	0.0130223	0.0365505	0.0438812	0.016096	-0.0196123	0.0267154	0.0245999									0.0128476	0.0222952	0.0350047		0.00465884	-0.00314822	-0.0440028	0.033172	0.100222			1977	1.60356	-0.704747	0.0200325	-0.657675	0.822031	0.873495	0.0487598	1.51589	0.645843	0.279985	-0.327045
1978	-0.00129915	0.0272086	0.0188798	0.0259132	0.0346327	0.0307037	0.0569315	0.0505057	0.0566478	0.028325	0.038283	0.0170677	0.034015	0.0169368	0.00328598	0.0144593	0.00152988	0.0413733									-0.00572924	0.0288198	0.0435589		0.0509099	0.0292394	0.002856	0.0422858	0.087145			1978	-1.13399	0.540206	0.193779	0.185496	1.14257	0.651978	1.15859	0.753393	0.439331	0.591785	0.403621
1979	0.0538862	0.0224289	0.0354176	0.0662337	0.0306074	0.0403838	0.019862	0.0378383	0.0141045	0.0549922	0.0207028	0.0132252	0.039353	0.0441393	-0.00851736	0.0353877	0.0217286	0.0356286									-0.0269221	0.0274462	0.0201984		0.0595537	0.0180663	0.0188091	0.0450706	0.0675698			1979	1.85951	0.270797	1.01507	1.47765	0.896051	1.16704	0.206392	0.38742	-0.567143	1.73258	-0.117581
1980	0.0171656	0.0402684	-0.00601327	0.0493872	0.0105949	0.0114453	-0.00314792	0.0452602	0.0205783	0.0316639	0.00452434	0.0239025	0.0414484	0.0340628	0.0110719	0.0149296	0.039592	-0.0220851									-0.0454066	0.00849969	-0.0140207		0.0487787	0.0189	0.0108508	0.0198784	-0.032756			1980	-0.132381	1.27632	-1.04244	0.937769	-0.329549	-0.372725	-0.384662	0.601845	-0.413988	0.734619	-0.597227
1981	-0.00399417	-0.00269531	-0.00629322	0.00858466	0.00506111	0.00381087	-0.0245396	0.0302526	0.0204376	0.00705396	-0.00826522	-0.0148401	0.0124358	0.0074879	-0.00746504	0.00333535	0.00902872	-0.00823672									0.0229137	0.0220976	0.0156429		0.0609021	0.0162129	0.0413695	0.0340644	0.0537545		1	1981	-1.28019	-1.14533	-1.05635	-0.369835	-0.668444	-0.77894	-0.934146	0.168261	-0.417317	-0.318171	-0.976402
1982	0.0191958	0.00613514	0.0369652	0.024818	0.0187547	-0.00289723	-0.0176461	0.00757307	0.0118888	0.00354	0.0107023	-0.0170372	-0.00130127	0.0149558	0.00702322	0.0118086	-0.0190845	0.0210957									0.0101122	-0.0444404	-0.0288563		-0.0300886	-0.0379266	0.00105626	0.0256064	0.0639598		2	1982	-0.022254	-0.647601	1.09192	0.150398	0.170174	-1.13587	-0.757076	-0.486971	-0.619562	-0.468495	-0.414069
1983	0.0309135	0.00331652	0.0264112	0.024764	0.00708759	0.0183246	-0.0166517	-0.0346712	-0.00960423	0.01126	0.0291793	0.0165831	0.0358047	-0.00606142	0.0128399	0.0183477	0.00409418	0.0409082									0.0236189	0.015769	0.036217		-0.0665244	0.0321448	0.020907	0.0278416	0.109616		3	1983	0.613369	-0.806472	0.567801	0.148667	-0.544339	-0.00669324	-0.731533	-1.70745	-1.12804	-0.138242	0.133722
1984	0.00057557	0.0242631	0.0414038	0.0262954	0.010258	0.0313776	0.0149472	0.0301495	0.0357983	0.0315264	0.0592109	0.0263368	0.0558608	-0.0223883	0.0136058	0.0404653	0.0260723	0.0208571									0.0400772	0.0481241	0.0613204		0.0133841	0.0387228	0.0369463	0.0376234	0.0869772		4	1984	-1.0323	0.374182	1.31236	0.197744	-0.350177	0.687834	0.0801445	0.165283	-0.0539177	0.728739	1.02408
1985	0.0242103	0.0161801	0.0388649	0.0305858	0.0111129	0.0253017	0.0209489	0.0244752	0.026995	0.0273067	0.0258965	0.020978	0.0509108	0.0254875	0.0192723	0.0198156	0.0317558	0.0385299									0.0166644	0.0371167	0.0326191		0.005973	0.0256087	0.0117297	0.0448451	0.0647894		5	1985	0.249759	-0.0814186	1.18627	0.335239	-0.297824	0.364549	0.234311	0.00134728	-0.262183	0.548224	0.0363968
1986	0.0221175	0.0178606	0.0465097	0.0236379	0.0181353	0.0223325	0.00185374	0.0533645	-0.00457487	0.0281436	0.0905376	0.0220505	0.0362622	0.0405751	0.0289746	0.0241651	0.0123694	0.0284686									0.0447325	0.0114474	0.0254274		-0.0589249	0.00987487	0.0236468	0.0276891	0.0964279		6	1986	0.136232	0.013305	1.56592	0.112578	0.132243	0.206563	-0.256185	0.835986	-1.00905	0.584026	1.95283
1987	0.0128476	0.0216895	0.00117278	0.03215	0.0200184	0.0135638	-0.0262544	0.0707474	0.0452941	0.0313201	0.0322539	0.0124916	0.0125937	0.0635601	0.0515252	0.0296486	0.00874597	0.0495908									0.0734702	0.0269661	0.0250973	0.0465297	-0.00185728	0.0395253	-0.0525631	0.0414739	0.107641		7	1987	-0.366611	0.229119	-0.685575	0.385367	0.247562	-0.260005	-0.978195	1.33819	0.170729	0.719911	0.224878
1988	0.0310116	0.0427117	-0.000721276	0.0478714	0.0404895	0.0313065	0.0383937	-0.0167214	0.0542513	0.040604	0.0726463	0.027308	-0.00779741	0.0748243	0.0474903	0.0207538	0.0243463	0.0539154									0.00397999	0.0303748	0.032088	0.053529	-0.00771733	0.0202664	0.0174281	0.0615166	0.102699		8	1988	0.61869	1.41404	-0.779636	0.889194	1.50125	0.684053	0.682414	-1.18886	0.382637	1.11707	1.4224
1989	0.0336293	0.0304752	0.00604164	0.0460129	0.0366563	0.0310568	0.0320307	-0.00880316	0.062477	0.0325722	0.0836256	0.0374425	0.00606189	0.0655321	0.0452062	0.0194678	0.0347058	0.0225448									-0.0146843	0.00503187	0.0266973	0.0836409	0.0214266	0.0201756	-0.000464579	0.0436966	0.0580404		9	1989	0.760686	0.724324	-0.443781	0.829633	1.2665	0.670765	0.518967	-0.960096	0.577236	0.773478	1.7479
1990	0.0349185	0.028079	0.0130871	0.00231334	0.02325	0.0425218	-0.00701921	0.00357907	0.0824117	0.0188271	0.0405091	0.0342008	0.0158335	0.0425763	0.0355967	-0.000222653	0.0252527	0.00447458									0.0715379	-0.0135343	0.00778108	0.0198349	0.0300131	-0.02418	-0.00425497	0.044478	0.083747		10	1990	0.830621	0.589263	-0.0938953	-0.570813	0.445472	1.2808	-0.484103	-0.602362	1.04884	0.185474	0.469621
1991	0.0238531	0.0143598	0.0111203	-0.0664254	0.0053376	0.0421765	0.0220997	-0.0146298	0.0134243	0.0142752	0.0693838	0.0160359	0.0254411	0.0455875	0.0233694	-0.0182796	-0.0214565	-0.0144304	-0.118237					-0.0747871			-0.00759822	-0.0339137	-0.0140386	0.0583945	0.0235287	-0.00677967	-0.0552351	0.0296478	0.0886115		11	1991	0.23038	-0.184017	-0.191567	-2.7737	-0.651512	1.26243	0.26387	-1.12843	-0.583235	-0.00925151	1.32567
1992	0.00971359	0.0111014	0.0160881	-0.0394402	0.0109121	0.0124873	-0.000317375	-0.0464123	0.024695	0.00792777	0.00443428	0.00937958	0.0295047	0.0112383	0.00691384	-0.0175547	-0.00955362	0.00119419	-0.00596308		-0.0289924			0.0231608			0.0416483	-0.00304575	0.0216461	0.0978484	0.0188391	0.0306995	0.00236969	0.00469696	0.0495376		12	1992	-0.536612	-0.367677	0.0551408	-1.9089	-0.310118	-0.317286	-0.311954	-2.04666	-0.316595	-0.28079	-0.599897
1993	-0.00299189	-0.0135395	-0.00336832	-0.0121997	-0.0104868	-0.0151327	-0.0216284	0.00283716	0.0212396	-0.00917539	0.0269779	0.0054086	0.0220079	-0.0217579	-0.0125527	-0.0267044	-0.00783016	0.0227176	-0.000620954		-0.00286766			0.0354447	0.0154488		0.0612138	0.0152167	0.0140952	0.0498875	0.0187663	0.0293811	0.0512161	-0.00816655	0.0560596		13	1993	-1.22582	-1.75656	-0.911092	-1.03592	-1.62062	-1.7869	-0.859367	-0.623796	-0.398343	-1.01245	0.0684574
1994	0.0198884	0.02879	0.0486805	0.0343232	0.0194671	0.0217966	0.0152761	0.0270606	0.0526108	0.0210781	0.0230296	0.023247	0.0435371	0.00719872	0.021761	0.0329652	0.00577389	0.0355055	0.0281403	0.00639659	0.0322565			0.0507641	0.0561018		-0.0719303	0.0330019	0.0274657	0.0381744	0.0324803	0.0264421	0.0372734	0.00845799	0.0780037		14	1994	0.0153162	0.629339	1.67373	0.455013	0.213804	0.178047	0.0885944	0.0760405	0.343825	0.281768	-0.0485977
1995	0.0247991	0.0214939	0.0252276	0.0373854	0.0170183	0.0152451	0.0181159	-0.00406164	0.0877237	0.0284437	0.0428474	0.025583	0.0356401	0.0390995	0.025755	0.0342067	-0.00349836	0.0355834	0.0608783	0.0640328	0.00818363			0.0666206	0.0537182		0.0539454	0.0160772	0.0150049	0.0839578	-0.0802817	0.0259137	0.0291921	0.0244978	0.081347		15	1995	0.281694	0.218095	0.50902	0.553146	0.0638322	-0.170547	0.16154	-0.823109	1.17451	0.596863	0.538943
1996	0.0218735	0.0138374	0.0224882	0.0326512	0.0102297	0.00620437	0.0238117	0.0411471	0.0683307	0.0125002	0.00177369	0.0307859	0.0440224	0.0306163	0.022242	0.0134685	0.000451123	0.0226432	0.0428533	0.0678099	0.00185925	0.03458	0.0578238	0.0584368	0.0634695	0.0339706	0.0525121	0.00552897	0.0255984	0.057679	0.0509652	0.0280812	0.01797	0.0283392	0.0636648	0.0329903	16	1996	0.122998	-0.213462	0.372979	0.401428	-0.351912	-0.651587	0.307847	0.483015	0.715722	-0.085184	-0.678776
1997	0.0195865	0.0340725	0.027727	0.0576799	0.0195454	0.0177832	0.03893	0.0600529	0.087463	0.017658	0.0426104	0.0368323	0.0460339	0.0388392	0.0320852	0.0280155	0.020354	0.03946	-0.0048284	0.125092	0.0348705	0.0959079	0.0870295	0.0625147	0.0570794	0.0516545	0.0576847	0.0319697	0.0319369	0.0580012	0.0524703	0.0347807	0.0177023	0.00831939	0.0481553	0.0142186	17	1997	-0.00105851	0.927089	0.633144	1.20353	0.218595	-0.0355002	0.696189	1.02922	1.16835	0.135461	0.531918
1998	0.0340906	0.0174016	0.0185391	0.050201	0.031265	0.0203883	0.0326672	0.0571844	0.0680647	0.0157451	0.0460397	0.0381919	0.0200211	0.0417531	0.0380697	0.0408453	0.0266248	0.0301096	-0.00244795	0.0495649	0.0438127	0.0726084	0.079286	0.0453236	0.037967	0.0343338	0.0162295	0.029784	0.0318967	0.0288722	0.037268	0.0380214	0.00272443	-0.014027	-0.0634861	0.0163082	18	1998	0.78571	-0.0125652	0.176861	0.96385	0.936323	0.103114	0.535317	0.946345	0.709429	0.0536284	0.633586
1999	0.033	0.0327612	0.0256653	0.0411563	0.0283486	0.0199712	0.0264333	0.0258644	0.0900454	0.0153094	0.0670608	0.0425547	0.0129613	0.0324921	0.0400093	0.0435261	0.0113649	0.0280651	0.0154085	0.00142649	0.0342043	0.0339846	-0.00431435	0.0457409	-0.00293724	0.0507138	-0.0487862	0.0422149	0.0343595	-0.0174149	0.0148417	0.0272316	0.0451541	-0.00440462	0.100032	0.00861939	19	1999	0.726552	0.853179	0.530759	0.673994	0.757718	0.0809224	0.375188	0.0414814	1.22944	0.0349905	1.2568
2000	0.0307952	0.0332502	0.0335943	0.0527488	0.0311657	0.0287605	0.0343603	0.0306751	0.0782031	0.0359762	0.066195	0.0343915	0.0250716	0.0301438	0.0469744	0.0446641	0.0331661	0.0305154	0.0427826	0.0845645	0.0438277	0.0622778	0.0446342	0.0449532	0.0110851	0.0378499	0.0503721	0.0412157	0.0291759	0.0387875	0.0363775	0.00630685	0.0169279	0.0254914	0.0771316	0.0576195	20	2000	0.60695	0.880736	0.924523	1.0455	0.930241	0.548584	0.578808	0.180468	0.94928	0.919097	1.23113
2001	0.0087641	0.00457698	0.00464473	0.0232034	0.0120758	0.0160763	0.0352842	0.0247499	0.0408793	0.0169048	0.0138829	0.0134493	0.0155305	0.0121967	0.0340254	0.0128229	0.00873793	0.0241635	0.0333867	0.0675212	0.0399798	0.0753262	0.071434	0.0125311	0.0365553	0.0277861	-0.075093	0.00669958	-0.000248396	0.0212665	-0.01613	0.0278748	0.0282582	0.0016847	0.0365877	-0.0230404	21	2001	-0.588117	-0.735426	-0.513153	0.0986553	-0.238852	-0.12632	0.602539	0.00928241	0.066286	0.103241	-0.319773
2002	0.0114405	0.0131867	0.00111212	0.0142379	0.00384642	-0.00074803	0.034816	-0.00324066	0.0437275	0.00038385	0.0267057	-0.00542589	0.00897201	0.00218273	0.0123927	0.0172691	-0.00566704	0.0204191	0.018683	0.0656171	0.0471343	0.0803788	0.0734478	0.0207084	0.0443961	0.0361005	0.0489753	0.0188247	0.00817774	0.0194907	-0.0130094	0.0179198	0.0315775	-0.000926594	0.0659034	-0.0222701	22	2002	-0.442937	-0.250139	-0.688587	-0.188665	-0.742834	-1.02151	0.590513	-0.79939	0.133668	-0.603512	0.0603868
2003	0.00491103	0.00356141	0.00129237	0.0173621	0.00108301	-0.00676883	0.0539387	0.0174001	0.0142866	-0.00395639	0.0036752	-0.00186051	0.00322424	-0.013141	0.0128962	0.0198643	-0.00697556	0.0282946	0.03531	0.0775578	0.0406284	0.0906344	0.108317	0.0359719	0.0526454	0.0273981	0.041547	0.00887134	0.0184481	0.0291122	0.00184913	0.0285386	0.0256867	0.0133316	0.0237394	-0.00735838	23	2003	-0.797126	-0.792669	-0.679636	-0.0885419	-0.91207	-1.34187	1.08172	-0.203059	-0.562834	-0.789184	-0.622402
2004	0.0206973	0.0313759	0.0239232	0.0355979	0.0201189	0.0127729	0.0468975	0.0663064	0.0472292	0.0081958	0.0217599	0.016842	0.0329296	0.0155567	0.0155876	0.0383652	0.0205841	0.0179719	0.0473833	0.0675385	0.0510514	0.0910882	0.0746749	0.0504739	0.0506886	0.0421019	0.079441	0.02107	0.0281292	0.0589572	0.0267608	0.019233	0.0184239	0.0210242	0.0438556	0.0307494	24	2004	0.059197	0.775095	0.444243	0.495863	0.253722	-0.302089	0.900848	1.20989	0.21651	-0.269324	-0.0862422
2005	0.015381	0.0151762	0.0201409	0.0240023	0.00843313	0.00850426	0.0030396	0.0507313	0.0358029	0.00349159	0.0156764	0.0188577	0.0191805	0.00578985	0.0179812	0.0237875	0.0247833	0.0233083	0.0606307	0.0950312	0.0449354	0.112401	0.0907263	0.034838	0.0644491	0.0374788	0.0738972	0.0220275	0.0236354	0.0439014	0.0115629	0.0144498	0.0212547	0.0163256	0.0363675	0.0221435	25	2005	-0.229187	-0.138002	0.256408	0.124255	-0.461937	-0.529213	-0.225724	0.759909	-0.0538084	-0.470566	-0.266599
2006	0.028783	0.0181895	0.0350675	0.0359082	0.0165147	0.0383518	0.0519819	0.0209613	0.0276846	0.015789	0.0350934	0.0331117	0.0154824	0.0136039	0.0250359	0.0401943	0.0334115	0.0183321	0.0631129	0.103831	0.0393458	0.121354	0.0874054	0.0607224	0.0804366	0.0515059	0.0566654	0.01577	0.016818	0.05252	0.0322977	0.0188301	0.01366	0.0134507	0.0452296	0.0375196	26	2006	0.497802	0.0318429	0.997684	0.505808	0.0329929	1.05892	1.03145	-0.100172	-0.245869	0.0555049	0.30906
2007	0.0333069	0.0265407	0.00483009	0.0463042	0.0171655	0.0343174	0.0296659	0.067035	0.0207034	0.00850565	0.063932	0.0340555	0.0191681	0.0226493	0.0174536	0.0260657	0.03189	0.0170804	0.0490693	0.0804183	0.00588734	0.103103	0.117023	0.068403	0.101506	0.0616446	0.0373331	0.0107191	0.00804423	0.0374612	0.0100249	0.0158844	0.027901	0.0152963	0.0481279	0.0417944	27	2007	0.743199	0.50256	-0.503948	0.838968	0.0728471	0.844256	0.458223	1.23094	-0.411028	-0.256068	1.16404
2008	0.0113269	-7.28348e-05	-0.0111592	0.00252138	-0.00362686	0.0135841	-0.00601157	-0.00891292	-0.0617053	-0.0182611	-0.0304576	0.0130695	-0.00765543	0.000550063	-0.00526721	-0.0133715	0.00933946	-0.0116665	0.016157	-0.0523618	0.0102697	-0.0254786	0.0362262	0.0416187	0.0530498	0.0309292	-0.00403806	-0.000868066	-0.0123129	0.0247805	-0.0023072	-0.00156569	-0.0240406	-0.0115034	0.0203077	0.0109155	28	2008	-0.4491	-0.997513	-1.298	-0.564146	-1.20051	-0.258926	-0.45822	-0.963267	-2.36062	-1.40113	-1.63434
2009	-0.0407663	-0.0307873	-0.0557565	-0.0910979	-0.0349843	-0.0543436	-0.0465885	-0.0666386	-0.0569146	-0.0620428	-0.0627797	-0.0436214	-0.0297671	-0.0311802	-0.0447162	-0.0617604	-0.0346916	-0.0504377	-0.0551252	-0.157262	-0.0667295	-0.138958	-0.149232	0.018229	-0.0579496	-0.0908714	-0.0615306	-0.041388	-0.0369646	-0.0255128	-0.0681715	0.00476437	0.00803505	-0.0556003	0.00190597	-0.00319837	29	2009	-3.27487	-2.72873	-3.51276	-3.56438	-3.12089	-3.87324	-1.50051	-2.63101	-2.24729	-3.27407	-2.5926
2010	0.015859	0.0178523	0.014201	0.0249059	0.0145469	0.0424646	-0.0576362	-0.032956	0.0133229	0.0125155	0.0289695	0.00873873	-0.00545556	0.0183454	-0.00405464	0.0496403	0.019203	0.0089846	0.0200278	0.0241378	0.00906074	-0.0191149	0.0372346	0.0345509	0.0469353	0.00880077	0.0683234	0.0192297	0.016703	0.047066	0.037559	0.0103235	-0.000791982	0.0409924	0.057968	0.0349847	30	2010	-0.203259	0.0128362	-0.0385754	0.153216	-0.0875168	1.27776	-1.7843	-1.65789	-0.585633	-0.0845312	0.127502
2011	0.0255295	0.00886932	0.00914137	0.0207514	0.0156842	0.0360582	-0.0942931	0.0163003	0.0253051	0.00190613	0.00192447	0.0116353	-0.00333325	-0.0169704	-0.013763	0.0187424	0.00959151	0.0079835	0.0195804	0.0759291	0.0193162	0.0803667	0.0812604	0.0487213	0.0336866	0.00451249	0.0924933	0.0210527	0.00844931	0.0491858	0.023563	0.0340046	0.0197485	0.000502186	0.0284561	0.0323461	31	2011	0.321316	-0.493488	-0.289843	0.0200756	-0.0178678	0.936884	-2.7259	-0.234833	-0.302163	-0.53839	-0.674306
2012	0.0022881	-0.00436318	-0.00150098	-0.0191228	-0.00307622	0.0030286	-0.0703935	0.00779133	-0.00374754	-0.0332314	-0.0265122	-0.0141548	0.0136152	-0.0370542	-0.0303595	-0.0102691	-0.00060822	0.00775219	-0.00923159	0.0455607	-0.01141	0.0518568	0.0509674	0.0157435	0.0149296	-0.0289712	0.0340429	0.00550069	0.0147722	0.0412989	0.0239939	-0.00444046	0.0190122	0.0170252	0.0174124	0.00333143	32	2012	-0.939406	-1.23934	-0.818358	-1.25778	-1.16679	-0.820564	-2.11199	-0.480666	-0.98948	-2.04154	-1.51737
2013	-0.00576966	-0.00313227	0.00536303	-0.0122163	0.000595494	0.0021522	-0.0257001	0.0325593	0.0113501	-0.0225126	0.0102131	-0.00476644	-0.00169082	-0.00588242	-0.0134945	0.00386271	0.00685225	0.0139821	-0.00498479	0.0229605	0.0234992	0.034307	0.0445078	0.0146537	0.013547	-0.0127358	0.0698759	0.0129519	0.0096859	0.0288396	0.00205894	0.0103441	0.0105175	0.0215237	0.0239992	0.0225351	33	2013	-1.3765	-1.16996	-0.477481	-1.03645	-0.941926	-0.867195	-0.963958	0.234903	-0.632305	-1.583	-0.428572
2014	0.000415609	0.0079181	0.0107335	-0.0106487	0.00457867	0.0173768	0.0140385	0.0107083	0.0730054	-0.00121413	0.0325556	0.0103541	0.00840066	0.014281	0.0166743	0.0157909	0.011996	0.0214195	0.0254519	0.0318147	0.0441019	0.0276771	0.0433628	0.0327716	0.0261061	0.0282649	0.0392879	0.0173214	0.0180719	0.00643318	0.0169849	0.00884745	0.0183802	0.00429794	0.0265823	0.0149972	34	2014	-1.04098	-0.547104	-0.210775	-0.986209	-0.69799	-0.0571212	0.0568023	-0.396393	0.826314	-0.671872	0.23382
2015	0.000891921	0.00899429	0.00905095	-0.00193987	0.00637437	0.00858459	0.00366383	0.0318784	0.218326	0.0104374	0.00857299	0.0183314	0.00905188	0.0221994	0.0367669	0.0336501	0.000805819	0.0153094	0.0500071	0.0207264	0.0354955	0.0378138	0.0295498	0.0384791	0.0370802	0.0216104	0.0484269	0.00163132	0.021071	0.0111708	0.0214466	0.0122619	0.0239486	0.0146425	0.022253	0.00604808	35	2015	-1.01514	-0.486445	-0.294334	-0.707117	-0.588018	-0.524939	-0.209689	0.215232	4.26426	-0.173431	-0.477196
2016	0.00170568	0.00896486	0.0112127	0.0217757	0.00780512	0.0141032	0.00171881	0.0583382	0.038865	0.0102451	0.00482902	0.0162634	0.00317212	0.0192167	0.0303667	0.0182251	0.00285522	0.00950519	0.0220931	0.0323183	0.0248416	0.0309794	0.0358851	0.0299923	0.031147	0.0303537	0.0209685	0.00205547	0.00786137	-0.000246724	0.0182926	0.00271833	0.0133607	0.010519	0.0243543	0.0191923	36	2016	-0.970999	-0.488103	-0.18698	0.0529014	-0.500397	-0.231303	-0.259651	0.97968	0.0186326	-0.181656	-0.588194
2017	0.0233218	0.0124684	0.0159014	0.0252444	0.0143579	0.0175843	0.0183983	0.0122026	0.0639735	0.0163208	0.000943298	0.0252179	0.0118109	0.0288877	0.0272347	0.00861805	0.00158498	0.0104712	0.0396713	0.0476524	0.0421643	0.0552327	0.0537241	0.0455772	0.0320407	0.0482846	0.061519	0.0178636	0.015355	0.00148453	0.0100306	0.00968598	0.00887186	0.0188098	0.0262729	0.0135748	37	2017	0.201561	-0.290627	0.0458685	0.164063	-0.0990942	-0.046079	0.168794	-0.353221	0.61264	0.0782559	-0.703395
[truncated: 25 more columns]

## Sheet: Public Social Expenditure
Year	Austria	Belgium	Denmark	Finland	France	Germany	Greece	Iceland	Ireland	Italy	Luxembourg	Netherlands	Norway	Portugal	Spain	Sweden	Switzerland	United Kingdom	Czech Republic	Estonia	Hungary	Latvia	Poland	Slovak Republic	Slovenia	Turkey	Canada	United States	Chile	Mexico	Australia	New Zealand	Japan	Korea	Israel
1980	5424.51	5609.34	5375.34	3776.31	4826.75	6139.3	2010.38	..	2335.71	4114.7	6532.88	6223.28	5251.8	1395.07	2716.76	6195.24	4761.97	3115.54	..	..	..	..	..	..	..	299.832	3589.16	3692.97	..	..	2516.27	3461.55	2028.21	..	..
1981	..	5968.01	5319.75	3838.81	5108.71	6346.29	2362.43	..	2400.71	4465.41	6932.72	6299.75	..	1500.58	2895.13	6392.44	4698.88	3370.98	..	..	..	..	..	..	..	183.107	3725.85	3825.89	..	..	2525.24	3635.17	2181.74	..	..
1982	..	6149.63	5477.24	4161.96	5324.63	6322.06	2726.1	..	2551.05	4592.37	6786.04	6573.01	..	1441.68	2918.02	6451.53	4875.07	3553.48	..	..	..	..	..	..	..	251.833	4228.42	3878.32	..	..	2665.41	3817	2316.05	..	..
1983	..	6239.36	5650.95	4470.33	5412.4	6359.89	2785.65	..	2544.99	4892.26	7042.52	6776.31	..	1449.99	3090.1	6648.28	5031.57	3851.52	..	..	..	..	..	..	..	260.344	4377.78	4005.54	..	..	2877.13	3843.77	2439.49	..	..
1984	..	6197.43	5643.85	4773.66	5542.57	6489.06	2887.97	..	2553.33	4942.41	7038.56	6592.3	..	1408.58	3090.83	6713.24	5219.82	3935.31	..	..	..	..	..	..	..	290.406	4495.59	3961.26	..	..	3088.88	3839.94	2506.23	..	..
1985	6168.41	6510.67	5844.4	5173.14	6346.57	6762.24	3063.81	..	3310.01	5162.24	7153.31	6569.07	6533.21	1469.77	3251.59	7384.94	5259.69	4104.97	..	..	..	..	..	..	..	267.06	4775.35	4105.17	..	202.532	3194.42	3960.49	2604.97	..	..
1986	..	6583.89	6265.34	5404.94	6492.23	6917.81	3038.41	..	3318.97	5309.44	7579.35	6553.59	..	1622.99	3297.43	7600.34	5371.51	4254.75	..	..	..	..	..	..	..	279.954	4831.8	4236.44	..	182.205	3182.85	4005.59	2764.69	..	..
1987	..	6667.82	6526.77	5742.79	6651.21	7161.25	2953.1	..	3350.14	5537.9	8108.84	6623.6	..	1774.5	3447.43	7893.61	5465.31	4288.21	..	..	..	..	..	..	..	310.542	4882.66	4331.75	837.555	186.964	3383.19	3929.17	2907.5	..	..
1988	..	6908.9	6842.06	5847.86	6866.55	7378.26	2816.66	..	3320.12	5727.05	8617.17	6711.68	7904.75	1940.44	3718.88	8192.95	5619.08	4168.38	..	..	..	..	..	..	..	368.151	4937.49	4449.65	785.866	212.369	3251.61	4275.44	2997.27	..	..
1989	..	6882.84	6882.44	6047.61	6848.62	7235.13	3083.36	..	3256.66	5964.44	9063.15	6867.92	8309.48	2003.75	3917.2	8179.38	5692.77	4061.92	..	..	..	..	..	..	..	436.028	5051.39	4572.69	806.106	280.632	3357.32	4595.17	3082.76	..	..
1990	7039.53	7162.23	7111.28	6482.35	7012.81	7372.19	3258.85	3758.25	3478.15	6167.34	9540.81	7573.4	8718.81	2435.57	4487.09	8192.52	5292.13	3996.82	2699.21	..	..	..	1443.67	..	..	559.314	5358.11	4761.98	811.621	370.754	3735.32	4679.83	3271.51	312.209	..
1991	7309.57	7491.32	7350.15	7342.86	7233.31	7171.68	3216.53	3829.11	3714.26	6368.77	10395.4	7679.87	9320.3	2732.28	4768.91	8585.57	5596.7	4283.5	2577.95	..	..	..	1882.76	..	..	610.019	5885.84	5064.16	858.752	427.355	4025.09	4505.8	3396.34	328.882	..
1992	7597.1	7279.46	7521.35	8045.3	7526.69	7820.99	3260.2	3796.88	3970.83	6640.56	10632.4	7893.69	9978.69	2901.03	5076.34	9479.57	6117.07	4724.31	2608.89	..	..	..	2261.4	..	..	664.239	6086.68	5375.91	904.613	476.569	4430.76	4451.07	3589.56	375.579	..
1993	7986.19	7493.48	7884.51	7970.45	7850.43	7914.73	3365.48	3905.23	4049.55	6660.85	11103.4	7971.77	10163.8	3119.59	5309.97	9657.08	6630.13	5023.08	2652.71	..	..	..	2293.67	..	..	685.814	6186.59	5564.77	962.736	511.696	4642.33	4345.84	3803.79	407.261	..
1994	8419.52	7531.16	8848.72	8070.37	8016.62	8135.49	3422.58	3987.38	4176.65	6762.34	11256.5	7709.79	10533.8	3166.74	5185.11	9619.82	6641.93	5111.19	2742.86	..	..	..	2303.01	..	..	607.899	6023.28	5675.68	972.632	576.475	4688.53	4348.26	4028.8	440.101	..
1995	8503.6	7856.8	9108.7	7670.6	8536.33	8361.11	3558.3	4047.86	4424.41	6662.51	11716.5	7636.98	10628.9	3461.7	5161.84	9235	6760.67	5201.29	2964.5	..	..	0	2390.03	2370.25	1012.33	611.751	5817.96	5796.21	1262.65	479.405	5329.82	4354.81	4370.79	509.103	3773.89
1996	8737.56	8147.37	9108.93	7880.22	8712.94	8612.26	3734.31	4129.89	4537.3	6899.94	11815.9	7476.25	10715.3	3698.41	5251.48	9216.83	7000.72	5266.66	3096.06	..	..	0	2555.94	2470.85	4032.07	829.18	5632.59	5848.64	1446.53	447.22	5515.33	4419.84	4541.59	570.091	3994.47
1997	8737.84	8097.01	9068.57	7733.99	8843.84	8622.74	3860.03	4197.55	4676.69	7264.11	12532.2	7490.41	10962.5	3808.17	5271.88	9092.56	7373.2	5255.9	3221.21	..	..	1281.85	2657.8	2558.82	4309.53	980.669	5610.03	5869.16	1487.75	479.816	5629.51	4740.69	4606.39	644.817	4074.16
1998	8967.13	8244.04	9079.4	7491.82	9171.52	8790.29	4117.49	4478.03	4711.56	7432.15	13100.8	7572.89	11950.2	4065.18	5448.58	9382.64	7580.21	5520.62	3269.1	..	..	1447.86	2690.5	2674.66	4476.17	1025.93	5830.56	6072.1	1569.73	559.266	6141.31	4882.35	4755.78	841.093	4100.59
1999	9407.41	8456.15	9631.89	7588.58	9426.49	9006.97	4351.75	4698.41	4858.73	7691.92	13615.7	7554.37	12061.9	4301.16	5626	9588.82	7593.14	5628.99	3446.8	2017.37	3456.45	1638.77	2862.61	2739.69	4703.58	1135.06	5729.43	6163.82	1641.25	644.322	6179.24	4936.53	5022.22	1109.23	4137.13
2000	9598.14	8369.33	9643.42	7598.99	9345.61	9242.41	4606.83	4891.32	4846.84	7930.93	13968.8	7553.68	11189.5	4760.97	5815.71	9594.4	7509.44	5795.53	3626.65	2004.08	3480.76	1579.06	2862.33	2670.36	4892.62	960.879	5811.15	6370.29	1709.65	678.432	6579.48	4954.97	5187.3	940.009	4321.66
2001	9743.68	8588.01	9902.37	7716.63	9466.68	9399.96	5108.83	5026.74	5370.91	8157.35	15092	7679.88	11826	4945.18	5901.51	9748.18	7759.4	6203.14	3746.46	2021.6	3567.72	1573.23	3118.04	2723.71	5056.84	971.853	6030.56	6689.15	1767.79	766.875	6499.4	4923.37	5457.3	1061.5	4568.15
2002	9971.91	8826.01	10123.3	8077.53	9755.91	9627.25	5155.35	5496.66	5935.06	8307.51	16351.5	7952.58	12770.8	5301.41	6046.45	10176.5	8151.62	6363.53	3974.05	2119.68	3931.29	1640.11	3225.15	2872.68	5187.05	1092.93	6134.05	7098.46	1790.45	800.589	6545.29	5180.15	5572.4	1103.6	4484.37
2003	10230.9	9287.3	10350.4	8448.09	9892.02	9742.99	5383.15	5971.09	6239.87	8394.15	17412.1	8265.04	13338.2	5499.68	6312.72	10632.9	8565.08	6678.23	4154.13	2313.17	4298.31	1799.03	3336.82	2895.26	5244.58	1264.15	6239.34	7329.84	1403.88	867.784	6814.54	5170.55	5729.68	1194.01	4363.63
2004	10336.6	9493.7	10516.2	8798.1	10119.3	9645.54	5632.07	6246.46	6528.48	8554.37	18138.6	8353.65	12992.9	5672.65	6478.56	10842.4	8723.23	6989.85	4158.44	2568.75	4349.8	1942.33	3388.16	2913.18	5377.06	1410.32	6372.43	7459.83	1377.32	881.677	6836.95	5175.48	5914.19	1410.29	4210.56
2005	10360	9631.64	10763.7	9001.03	10208.2	9849.96	6090.07	6200.09	6783.08	8655.5	18252	8768.85	12325.5	5873.63	6685.31	10964.4	8865.25	7107.54	4450.02	2732.62	4724.63	2036.49	3450.93	3079.26	5562.85	1496.3	6444.03	7574.96	1379.49	921.562	6719.47	5417.8	6120.38	1563.18	4171.91
2006	10545.7	9762.78	11032.6	9262.91	10173.3	9751.2	6407.32	6128.07	7086.22	8837.48	17754.6	8915.73	11757.6	5883.3	6862.57	11115.9	8679.2	7179.72	4650.14	2933.52	4984.85	2280.22	3615.67	3282.93	5755.39	1590.64	6606.04	7755.49	1352.12	969.852	6466.45	5713.26	6209.23	1874.51	4236.3
2007	10653.9	9932.96	11081.8	9333.53	10288.3	9709.64	6664.06	6191.21	7619.06	9090.93	17878.9	9121.61	12051.9	5937.6	7108.79	10925.1	8628.63	7358.11	4823.85	3185.12	5065.47	2307.15	3658.42	3577.04	5728.9	1771.68	6620.3	7900.96	1436.26	990.245	6642.55	5740.72	6417.96	2001.19	4265.52
2008	10976.4	10472.3	11116.5	9557.26	10337.4	9897.13	6887.36	6348.21	8562.52	9262.67	18957	9083.43	11670.7	6065.15	7544.19	10808	8853.12	7697.35	4982.41	3701.86	5171.4	2524.46	3961.07	3785.21	5953.21	1831.87	6582.58	8183.09	1675.74	1061.67	7155.82	5989.13	6656.41	2193.45	4333.83
2009	11342.9	11045.6	11713.8	10069.4	10813.1	10319.8	7281.69	6944.5	9592.95	9409.08	19437.2	9568.89	13191.7	6502.58	8250.51	10988.6	9338.47	8174.52	5326.63	4023.58	4974.24	3073.63	4285.5	4238.98	6151.83	2009.57	7097.19	8914.48	1914.58	1072.57	7100.23	6368.46	7208.92	2450.57	4479.22
2010	11555.9	11123.6	12109.2	10507	11014.9	10466.5	6905.15	6563.63	9683.81	9502.74	19358.6	9891.05	12889.9	6596.24	8367.41	10968.3	9428.5	8173.65	5328.88	3862.91	4970.81	3258	4255.54	4393.88	6458.73	2055.65	7041.01	9306.76	1901.18	1134.95	7053.11	6314.71	7519.21	2523.32	4635.97
2011	11511	11401.7	12164	10611.7	11117.1	10323.1	6836.37	6769.36	9273.38	9420.5	18807.7	9955.97	12550.2	6454.23	8400.46	10969.2	9471.19	8125.46	5457.17	3714.97	4894.25	2996.89	4210.66	4465.57	6519.35	2153.84	6954.68	9276.55	1906.93	1142.66	7401.29	6319.58	7896.13	2583.39	4716.02
2012	11715.2	11449.8	12130	10899.6	11290.8	10304	6884.66	6715.64	9257.84	9364.55	19002.9	10056.9	12683.8	6260.85	8113.35	11245.9	9715.07	8210.32	5459.05	3805.41	4895.58	2929.45	4184.44	4571.67	6353.23	2259.19	7022.49	9254.95	2009.52	..	7580.08	6466	7979.7	2816.48	4813.92
2013	11836.6	11517.2	12098	11179.2	11484.3	10388.4	..	6752.59	9035.37	9325.57	19388.4	10140.6	12908.7	6470.14	8061.84	11577.4	9990.64	8116.19	5493.77	3884.18	4914.77	2968.38	..	4681.26	6378.9	2385.39	7012.95	9350.75	2043.31	..	7921.24	6301.1	8116.85	3052.5	4917.58
2014	..	..	..	..	..	..	..	..	..	..	..	..	..	..	..	..	..	..	..	..	..	..	..	..	..	..	..	..	2165.31	..	8247.83	6426.85	..	3270.63	4985.59
2015	..	..	..	..	..	..	..	..	..	..	..	..	..	..	..	..	..	..	..	..	..	..	..	..	..	..	..	..	2321.63	..	..	..	..	..	4950.79

## Sheet: stanLn(Public Social Expend.
Year	Austria	Belgium	Denmark	Finland	France	Germany	Greece	Iceland	Ireland	Italy	Luxembourg	Netherlands	Norway	Portugal	Spain	Sweden	Switzerland	United Kingdom	Czech Republic	Estonia	Hungary	Latvia	Poland	Slovak Republic	Slovenia	Turkey	Canada	United States	Chile	Mexico	Australia	New Zealand	Japan	Korea	Israel		Year	Austria	Belgium	Denmark	Finland	France	Germany	Greece	Iceland	Ireland	Italy	Luxembourg	Netherlands
mean	0.0225936	0.0218003	0.0245823	0.0328882	0.026267	0.0159387	0.0384679	0.0254771	0.0409949	0.0247938	0.0329645	0.0147956	0.0196175	0.0464924	0.0329607	0.0189476	0.0224541	0.0290139	0.0308981	0.0467941	0.025143	0.0524818	0.048372	0.0378096	0.102263	0.0628453	0.0202982	0.0281523	0.0343016	0.0665468	0.0347507	0.0181517	0.0420239	0.0991324	0.0147061			1	2	3	4	5	6	7	8	9	10	11	12
standard deviation	0.0155996	0.0211748	0.0259499	0.0361248	0.0253218	0.0215579	0.0468213	0.0347405	0.0559129	0.0202986	0.0306324	0.0249523	0.047704	0.0481801	0.0336245	0.0282403	0.0301169	0.0317086	0.0280255	0.0552498	0.0406613	0.071518	0.0652675	0.0315848	0.320122	0.141603	0.034496	0.0202902	0.0865814	0.099255	0.0411815	0.0310077	0.0184161	0.0865413	0.0257231		stand series
1981		0.0619803	-0.0103953	0.0164156	0.0567738	0.0331598	0.161369		0.0274486	0.0817965	0.0594033	0.0122129		0.072903	0.0635908	0.0313345	-0.0133373	0.0788								-0.493152	0.0373771	0.0353593			0.00355966	0.0489385	0.0729678				1981	%nan	1.89754	-1.34789	-0.455991	1.20476	0.798833	2.6249	%nan	-0.242275	2.80821	0.8631	-0.103508
1982		0.0299794	0.0291756	0.0808234	0.0413955	-0.00382545	0.14318		0.0607408	0.0280336	-0.0213844	0.0424627		-0.0400392	0.00787667	0.00920081	0.0368101	0.0527244								0.318695	0.126533	0.0136112			0.0540211	0.0488092	0.0597414				1982	%nan	0.386263	0.177004	1.32694	0.597451	-0.916792	2.23642	%nan	0.353156	0.159611	-1.77422	1.1088
1983		0.0144854	0.0312223	0.071475	0.0163492	0.00596645	0.0216078		-0.00238146	0.0632584	0.0370989	0.0304607		0.0057441	0.0572981	0.0300418	0.0315974	0.0805391								0.0332377	0.034715	0.0322761			0.0764362	0.00698914	0.0519259				1983	%nan	-0.345457	0.255878	1.06815	-0.391671	-0.462578	-0.360095	%nan	-0.775783	1.89494	0.134971	0.627801
1984		-0.0067426	-0.00125721	0.0656513	0.0237675	0.0201074	0.0360747		0.00327363	0.0101983	-0.000562599	-0.0275306		-0.0289711	0.000234269	0.00972322	0.0367314	0.0215228								0.109276	0.0265545	-0.011115			0.071015	-0.000996393	0.0269926				1984	%nan	-1.34797	-0.995748	0.906945	-0.0987102	0.193372	-0.0511134	%nan	-0.674642	-0.71904	-1.09449	-1.69628
1985		0.0493075	0.0349164	0.080367	0.135455	0.0412363	0.0591034		0.259551	0.0435179	0.0161716	-0.00352912		0.0425244	0.0507064	0.0953607	0.00760974	0.0422092								-0.0838066	0.0603705	0.0356852			0.0335979	0.030909	0.0386419				1985	%nan	1.29905	0.398234	1.3143	4.31204	1.17347	0.440729	%nan	3.90887	0.922438	-0.548205	-0.734391
1986		0.0111828	0.0695491	0.0438337	0.0226911	0.0227446	-0.00832489		0.002706	0.0281162	0.0578526	-0.00235943		0.0991652	0.0140002	0.0287506	0.0210351	0.0358371								0.047152	0.0117522	0.0314768		-0.105765	-0.00362757	0.0113249	0.0595051				1986	%nan	-0.501425	1.73283	0.302992	-0.141219	0.315704	-0.999392	%nan	-0.684794	0.163676	0.812478	-0.687514
1987		0.012668	0.0408798	0.0606318	0.0241935	0.0345849	-0.0284786		0.00934703	0.0421295	0.0675269	0.0106247		0.0892455	0.0444853	0.0378608	0.0173131	0.00783269								0.103694	0.0104703	0.0222474		0.0257837	0.0610396	-0.0192637	0.0503665				1987	%nan	-0.431286	0.628037	0.767995	-0.0818878	0.864936	-1.42983	%nan	-0.56602	0.854039	1.12829	-0.167157
1988		0.035517	0.0471767	0.0181308	0.0318631	0.0298536	-0.0473016		-0.0090018	0.0335852	0.0608024	0.0132113		0.0893971	0.075791	0.0372204	0.0277464	-0.0283422								0.170174	0.0111676	0.0268531	-0.0637006	0.127409	-0.0396667	0.0844593	0.0304062				1988	%nan	0.647784	0.870692	-0.408511	0.221	0.645466	-1.83185	%nan	-0.894188	0.433104	0.908772	-0.0634933
1989		-0.00377937	0.00588351	0.0335869	-0.00261448	-0.0195895	0.0904676		-0.0192985	0.0406137	0.050459	0.0230117	0.0499322	0.0321031	0.0519564	-0.00165755	0.0130294	-0.0258722								0.169213	0.0228049	0.0272756	0.025429	0.278719	0.0319904	0.0721191	0.0281231				1989	%nan	-1.20803	-0.720574	0.0193414	-1.14058	-1.64803	1.1106	%nan	-1.07834	0.779364	0.571112	0.329272
1990		0.0397905	0.0327099	0.0694206	0.0236909	0.0187665	0.0553519		0.0657966	0.0334528	0.0513618	0.0977809	0.048086	0.195162	0.135826	0.00160433	-0.0729759	-0.0161562								0.249005	0.0589481	0.0405634	0.00681823	0.278495	0.106691	0.018256	0.0594286				1990	%nan	0.849602	0.313202	1.01128	-0.101737	0.131173	0.360606	%nan	0.443579	0.426583	0.600583	3.32576
1991	0.0376428	0.0449239	0.0330385	0.124646	0.0309573	-0.0275743	-0.0130716	0.0186787	0.0656814	0.0321392	0.0857841	0.0139605	0.0667128	0.114956	0.0609138	0.0468623	0.0559556	0.0692717	-0.045965				0.265548			0.0867791	0.0939389	0.0615245	0.0564467	0.142076	0.0747139	-0.037897	0.0374449	0.0520262			1991	0.964715	1.09203	0.325864	2.54002	0.185227	-2.01842	-1.10077	-0.195689	0.441518	0.361869	1.7243	-0.0334683
1992	0.0385828	-0.0286885	0.0230244	0.0913595	0.0397593	0.0866707	0.0134857	-0.00845167	0.0667938	0.0417901	0.0225425	0.0274613	0.068257	0.0599304	0.0624728	0.0990556	0.0889069	0.0979517	0.0119319				0.183246			0.0851519	0.033553	0.0597388	0.0520271	0.108997	0.0960246	-0.0122205	0.0553319	0.13277			1992	1.02498	-2.38439	-0.0600363	1.61859	0.532833	3.28102	-0.533564	-0.976633	0.461414	0.837315	-0.340227	0.507597
1993	0.0499473	0.028977	0.0471543	-0.00934699	0.0421131	0.0119146	0.031783	0.0281352	0.0196316	0.00304975	0.0433464	0.00984272	0.0183846	0.0726334	0.0449953	0.0185529	0.0805415	0.0613212	0.016655				0.0141686			0.0319644	0.0162809	0.0345278	0.062272	0.0711182	0.0466446	-0.0239252	0.0579697	0.0809854			1993	1.75349	0.338926	0.869831	-1.16915	0.625787	-0.186665	-0.142775	0.0765135	-0.38208	-1.07121	0.33892	-0.198495
1994	0.052839	0.00501537	0.115373	0.0124581	0.0209485	0.0275105	0.0168232	0.020818	0.030902	0.0151216	0.0136938	-0.0334156	0.0357499	0.015003	-0.0237944	-0.00386619	0.00177802	0.0173899	0.0334216				0.00406468			-0.120598	-0.0267514	0.0197347	0.0102266	0.119201	0.00990399	0.000555089	0.0574698	0.07755			1994	1.93886	-0.792688	3.4987	-0.565541	-0.210039	0.536779	-0.462284	-0.134112	-0.18051	-0.476496	-0.629094	-1.93214
1995	0.00993702	0.0423306	0.0289576	-0.0508054	0.0628146	0.0273551	0.03889	0.0150535	0.0576286	-0.0148723	0.0400495	-0.00948858	0.00898722	0.0890544	-0.00449911	-0.0408255	0.0177185	0.017474	0.0777054				0.0370907			0.00631659	-0.0346826	0.0210141	0.260964	-0.184386	0.128198	0.00150522	0.0814745	0.145646			1995	-0.81134	0.969561	0.168606	-2.31679	1.44333	0.52957	0.00901488	-0.300041	0.297495	-1.95413	0.231292	-0.973225
1996	0.027141	0.0363155	2.49209e-05	0.0269619	0.0204782	0.0295952	0.0482807	0.0200637	0.025195	0.0350159	0.00845123	-0.0212714	0.00809772	0.0661441	0.0172176	-0.00196848	0.0348912	0.0124895	0.043422				0.0671145	0.0415652	1.38202	0.304112	-0.0323805	0.0090049	0.135955	-0.0694951	0.0342146	0.0148237	0.0383347	0.113146	0.0568051		1996	0.291508	0.685494	-0.94634	-0.16405	-0.22861	0.633482	0.209579	-0.155824	-0.28258	0.503586	-0.800237	-1.44544
1997	3.18162e-05	-0.00620069	-0.00444033	-0.0187307	0.0149117	0.0012159	0.0331116	0.0162502	0.0302591	0.0514341	0.0588573	0.00189207	0.0228047	0.0292474	0.00387728	-0.013575	0.0518388	-0.00204437	0.0396277				0.0390794	0.0349848	0.0665482	0.167798	-0.00401206	0.00350339	0.0280966	0.0703521	0.0204902	0.0700794	0.0141673	0.123171	0.0197527		1997	-1.4463	-1.32238	-1.11841	-1.4289	-0.448442	-0.682941	-0.114399	-0.265592	-0.192008	1.31242	0.845275	-0.517129
1998	0.0259029	0.0179954	0.00119253	-0.0318141	0.0363821	0.0192449	0.0645678	0.0646829	0.0074274	0.0228691	0.0443669	0.0109512	0.0862715	0.0653077	0.0329674	0.0314046	0.0276894	0.0491383	0.0147573			0.121778	0.0122253	0.0442757	0.0379389	0.0451218	0.0385568	0.0339918	0.0536348	0.153223	0.0870168	0.0294431	0.0319148	0.265736	0.00646653		1998	0.212139	-0.179691	-0.901345	-1.79108	0.39946	0.153366	0.557437	1.12853	-0.600352	-0.0948172	0.372236	-0.15407
1999	0.0479317	0.0254042	0.0590716	0.0128335	0.0274206	0.0243508	0.0553348	0.0480403	0.0307593	0.0343554	0.0385541	-0.00244777	0.00930446	0.0564282	0.0320441	0.0217368	0.00170378	0.0194402	0.0529315			0.123861	0.0620082	0.0240247	0.0495566	0.10108	-0.0174979	0.0149929	0.0445577	0.141573	0.00615656	0.0110366	0.0545116	0.276719	0.00887314		1999	1.62428	0.170196	1.32907	-0.555149	0.0455551	0.390211	0.36024	0.649478	-0.183063	0.471048	0.182476	-0.691054
2000	0.0200721	-0.0103206	0.00119656	0.00137059	-0.00861699	0.0258045	0.0569608	0.040237	-0.00245076	0.0305995	0.0256049	-9.1342e-05	-0.0750751	0.101566	0.0331649	0.000581654	-0.0110837	0.0291558	0.0508631	-0.00661058	0.00700976	-0.0371143	-9.71189e-05	-0.0256326	0.0394032	-0.166588	0.0141631	0.0329475	0.0408311	0.0515857	0.0627604	0.00372866	0.0323422	-0.165532	0.043637		2000	-0.16164	-1.51695	-0.90119	-0.872464	-1.37763	0.457643	0.394969	0.424863	-0.777023	0.286016	-0.240254	-0.596617
2001	0.0150498	0.0257937	0.0264982	0.0153624	0.0128709	0.0169029	0.103431	0.0273103	0.102671	0.0281488	0.0773336	0.016568	0.0553227	0.0379621	0.0146445	0.0159007	0.0327444	0.0679695	0.0325026	0.00870517	0.0246741	-0.00370398	0.0855682	0.0197809	0.0330137	0.0113561	0.0370605	0.0488424	0.0334403	0.12254	-0.0122454	-0.00639867	0.0507408	0.121552	0.0554672		2001	-0.483586	0.18859	0.0738304	-0.485146	-0.529035	0.0447257	1.38747	0.0527687	1.10307	0.165285	1.44844	0.0710312
2002	0.0231527	0.0273357	0.0220661	0.0457085	0.0300952	0.0238919	0.00906576	0.0893688	0.0998791	0.0182411	0.0801577	0.0348925	0.0768622	0.0695581	0.0242636	0.0429992	0.0493109	0.0255278	0.0589751	0.0473777	0.0970404	0.041632	0.0337739	0.0532502	0.0254247	0.117417	0.0170149	0.0593916	0.0127362	0.0430239	0.00703523	0.0508408	0.0208706	0.0388872	-0.0185085		2002	0.035838	0.261411	-0.0969656	0.354891	0.151181	0.368922	-0.627965	1.83911	1.05314	-0.322817	1.54063	0.805412
2003	0.0256408	0.0509454	0.0221814	0.0448545	0.0138556	0.0119501	0.043237	0.0827895	0.0500821	0.0103746	0.0628443	0.0385383	0.0434723	0.0367171	0.0430944	0.0438735	0.0494776	0.0482695	0.044317	0.0873523	0.0892558	0.0924896	0.0340391	0.00783126	0.0110296	0.145535	0.0170197	0.0320757	-0.243225	0.0805951	0.0403126	-0.00185379	0.0278344	0.078746	-0.0272939		2003	0.195339	1.3764	-0.0925213	0.331249	-0.490147	-0.185015	0.101857	1.64973	0.162525	-0.710353	0.975431	0.951524
2004	0.0102782	0.0219805	0.015896	0.0405953	0.022715	-0.0100518	0.0452036	0.0450849	0.0452153	0.0189075	0.0408774	0.0106646	-0.0262348	0.030967	0.0259324	0.0195097	0.0182951	0.0456055	0.0010365	0.1048	0.0119063	0.0766395	0.0152702	0.00617138	0.0249473	0.109414	0.0211062	0.0175788	-0.0191024	0.0158829	0.00328419	0.000951863	0.031695	0.166478	-0.0357098		2004	-0.789466	0.00850983	-0.334735	0.213347	-0.140274	-1.20561	0.143859	0.564409	0.0754822	-0.289986	0.25832	-0.165557
2005	0.00225989	0.0144245	0.0232602	0.0228028	0.00874438	0.0209713	0.0781836	-0.00745077	0.0382573	0.0117527	0.00623032	0.0485066	-0.0527253	0.0348165	0.0314136	0.0111952	0.0161505	0.0166968	0.067767	0.0618418	0.0826603	0.0473379	0.0183562	0.0554426	0.0339672	0.0591768	0.0111743	0.0153154	0.00157501	0.0442443	-0.0173327	0.0457572	0.0342693	0.102923	-0.0092217		2005	-1.30348	-0.348334	-0.0509491	-0.279182	-0.691998	0.233445	0.84824	-0.947822	-0.0489613	-0.642463	-0.872739	1.35102
2006	0.0177628	0.0135237	0.0246815	0.0286796	-0.00342233	-0.0100765	0.0507818	-0.0116846	0.0437212	0.0208075	-0.0276287	0.0166117	-0.0471759	0.00164431	0.0261696	0.0137141	-0.0212095	0.0101045	0.0439905	0.0709432	0.0536135	0.113045	0.0466317	0.0640452	0.0340268	0.0611469	0.0248304	0.023553	-0.0200364	0.0510734	-0.0383823	0.0531002	0.0144137	0.181628	0.0153165		2006	-0.309671	-0.390874	0.00382057	-0.116502	-1.17248	-1.20676	0.262998	-1.06969	0.0487606	-0.196382	-1.97807	0.0727818
2007	0.0102082	0.0172814	0.00444515	0.00759471	0.0112462	-0.00427094	0.0392867	0.0102517	0.0725007	0.028275	0.00697779	0.0228292	0.0247205	0.00918786	0.0352499	-0.0173125	-0.00584431	0.0245425	0.0366742	0.0822868	0.0160448	0.0117398	0.0117561	0.0858	-0.00461397	0.10779	0.00215615	0.0185833	0.0603665	0.0208089	0.0268685	0.00479607	0.0330625	0.0653941	0.00687385		2007	-0.793953	-0.21341	-0.776003	-0.700169	-0.593196	-0.937457	0.0174888	-0.438261	0.56348	0.171501	-0.848338	0.321957
2008	0.0298253	0.0528722	0.00312673	0.0236874	0.00475485	0.0191252	0.0329594	0.0250411	0.116742	0.0187155	0.0585532	-0.00419478	-0.0321375	0.0212543	0.0594468	-0.0107746	0.0256847	0.0450733	0.0323424	0.150345	0.0206969	0.0900159	0.0794825	0.0565655	0.0384077	0.0334068	-0.00571422	0.0350857	0.154212	0.0696432	0.0744306	0.0423612	0.0364805	0.0917308	0.0158869		2008	0.463585	1.4674	-0.826809	-0.254695	-0.849552	0.147812	-0.11765	-0.0125502	1.35473	-0.299446	0.835347	-0.761069
2009	0.0328467	0.0533027	0.0523404	0.0522046	0.0449914	0.0418237	0.0556755	0.0897782	0.113633	0.0156828	0.025013	0.0520659	0.122508	0.0696404	0.0894968	0.0165715	0.0533723	0.0601455	0.0668039	0.0833366	-0.0388716	0.196831	0.078723	0.113223	0.0328189	0.0925821	0.0752719	0.0856071	0.133241	0.0102183	-0.00779911	0.0614114	0.0797383	0.110845	0.0329986		2009	0.657266	1.48773	1.06968	0.534716	0.739458	1.20072	0.367518	1.8509	1.29913	-0.448847	-0.259578	1.49366
2010	0.0186001	0.00703591	0.0331972	0.0425316	0.0184921	0.0141135	-0.0530954	-0.0564062	0.00942686	0.00990499	-0.00404957	0.0331128	-0.0231476	0.0143005	0.0140694	-0.00184762	0.00959491	-0.000105455	0.000423443	-0.040751	-0.000690394	0.0582555	-0.00701556	0.0358893	0.0486842	0.0226748	-0.00794759	0.0430633	-0.00702039	0.0565318	-0.00665881	-0.00847632	0.0421422	0.0292585	0.0343954		2010	-0.255999	-0.697265	0.331983	0.266949	-0.307045	-0.0846626	-1.95559	-2.357	-0.564592	-0.73349	-1.20833	0.734088
2011	-0.00389165	0.0246974	0.00451107	0.00992126	0.0092369	-0.013793	-0.0100118	0.0308626	-0.0433069	-0.00869222	-0.0288728	0.00654237	-0.0267063	-0.0217645	0.00394159	8.62449e-05	0.00451701	-0.00591359	0.0237878	-0.0390515	-0.015522	-0.083538	-0.010602	0.0161847	0.0093412	0.0466606	-0.0123358	-0.00325109	0.00301672	0.00676852	0.0481854	0.000771393	0.0489123	0.0235266	0.0171198		2011	-1.69782	0.136818	-0.773463	-0.635766	-0.672548	-1.37915	-1.03542	0.155021	-1.50773	-1.64967	-2.01868	-0.330761
2012	0.0175853	0.00420812	-0.00280053	0.0267696	0.015503	-0.00185202	0.00704003	-0.00796741	-0.00167739	-0.0059571	0.0103281	0.0100822	0.0105925	-0.0304195	-0.0347753	0.0249067	0.0254234	0.0103897	0.000345724	0.0240547	0.000272119	-0.0227628	-0.00624795	0.023481	-0.025811	0.0477522	0.00970318	-0.00233149	0.0524043		0.0238697	0.0229045	0.0105273	0.0863835	0.0205469		2012	-0.321051	-0.830811	-1.05522	-0.169372	-0.425088	-0.825251	-0.671231	-0.962694	-0.763191	-1.51493	-0.738965	-0.188897
2013	0.010306	0.00586903	-0.00264075	0.025329	0.0169944	0.00814951		0.0054867	-0.0243234	-0.00417087	0.0200824	0.00829711	0.0175736	0.032881	-0.00636904	0.0290501	0.0279703	-0.0115313	0.00633939	0.0204876	0.00391179	0.0132023		0.02369	0.00403248	0.0543555	-0.00135984	0.0102989	0.0166746		0.0440238	-0.0258335	0.0170416	0.0804744	0.0213042		2013	-0.787688	-0.752373	-1.04906	-0.209253	-0.36619	-0.361314	-0.82159	-0.575419	-1.16821	-1.42693	-0.420535	-0.260437
[truncated: 23 more columns]
